# Supplementary material for: Prevalence of asymptomatic Leishmania infection and knowledge, perceptions, and practices in blood donors in mainland Portugal
Source: Parasit Vectors. 2023 Oct 10;16:357. doi: 10.1186/s13071-023-05980-1 (PMC10563231; doi:10.1186/s13071-023-05980-1)
Supplement: Supplementary file 5 — Additional file 5: Table S4. Answers to knowledge, perceptions, and practices questions, globally and by NUTS (Nomenclature of Territorial Units for Statistics) 3 region. [file 13071_2023_5980_MOESM5_ESM.xlsx]

## Sheet: Additional file 5  Table S4
	Global	Norte	Alto Minho	Cávado	Ave	AMP	Alto Tâmega	Tâmega e Sousa	Douro	Terras de Trás-os-Montes	p (Norte)	Centro	Oeste	Região de Aveiro	Região de Coimbra	Região de Leiria	Viseu Dão-Lafões	Beira Baixa	Médio Tejo	Beiras e Serra da Estrela	p (Centro)	AML	Alentejo	Alentejo Litoral	Baixo Alentejo	Lezíria do Tejo	Alto Alentejo	Alentejo Central	p (Alentejo)	Algarve	p (NUTS2)
Total	3763	1284	72	160	156	590	29	162	79	36		769	144	147	114	104	67	33	73	87		1006	462	69	105	87	57	144		242
Heard of leishmaniasis
Yes	72.3	61.9421	59.7222	60.8974	58.0645	61.2245	68.9655	56.7901	81.0127	75	0.008	78.1127	74.3056	73.9726	80.7018	74.0385	77.6119	90.9091	84.058	83.7209	0.01	77.5449	78.1182	73.913	80.9524	80.4598	77.193	76.9784	794	75.9336	<0.001
	(2704/3740)	(791/1277)	(43/72)	(95/156)	(90/155)	(360/588)	(20/29)	(92/162)	(64/79)	(27/36)		(596/763)	(107/144)	(108/146)	(92/114)	(77/104)	(52/67)	(30/33)	(58/69)	(72/86)		(777/1002)	(357/457)	(51/69)	(85/105)	(70/87)	(44/57)	(107/139)		(183/241)
No	20.5	27.7212	34.7222	29.4872	27.7419	29.0816	24.1379	26.5432	16.4557	16.6667		15.9895	23.6111	17.1233	12.2807	17.3077	14.9254	9.09091	7.24638	15.1163		17.2655	15.9737	17.3913	13.3333	13.7931	21.0526	16.5468		18.2573
	(766/3740)	(354/1277)	(25/72)	(46/156)	(43/155)	(171/588)	(7/29)	(43/162)	(13/79)	(6/36)		(122/763)	(34/144)	(25/146)	(14/114)	(18/104)	(10/67)	(3/33)	(5/69)	(13/86)		(173/1002)	(73/457)	(12/69)	(14/105)	(12/87)	(12/57)	(23/139)		(44/241)
DK/CR	7.2	10.3367	5.55556	9.61538	14.1935	9.69388	6.89655	16.6667	2.53165	8.33333		5.89777	2.08333	8.90411	7.01754	8.65385	0.736377	0	8.69565	1.16279		5.18962	5.9081	8.69565	5.71429	5.74713	1.75439	6.47482		5.80913
	(270/3740)	(132/1277)	(4/72)	(15/156)	(22/155)	(57/588)	(2/29)	(27/162)	(2/79)	(3/36)		(45/763)	(3/144)	(13/146)	(8/114)	(9/104)	(5/679)	(0/33)	(6/69)	(1/86)		(52/1002)	(27/457)	(6/69)	(6/105)	(5/87)	(1/57)	(9/139)		(14/241)
Source of information
Television	53.2	60.9883	67.4419	60.8696	64.7059	65.2422	25	59.7701	48.4375	44.4444		52.2998	51.9231	60.7477	57.7778	53.2468	50	40	42.1053	47.2222		51.1936	49.7159	62.7451	49.3976	60.2941	34.0909	43.3962		38.1215
	(1406/2643)	(469/769)	(29/43)	(56/92)	(55/85)	(229/351)	(5/20)	(52/87)	(31/64)	(12/27)		(307/587)	(54/104)	(65/107)	(52/90)	(41/77)	(25/50)	(12/30)	(24/57)	(34/72)		(386/754)	(175/352)	(32/51)	(41/83)	(41/68)	(15/44)	(46/106)		(69/181)
Veterinarian	48.2	39.5319	37.2093	32.6087	36.4706	40.7407	75	29.8851	45.3125	51.8519		48.8927	49.0385	40.1869	45.5556	40.2597	58	66.6667	49.1228	61.1111		51.9894	52.8409	47.0588	51.8072	47.0588	50	61.3208		57.4586
	(1273/2643)	(304/769)	(16/43)	(30/92)	(31/85)	(143/351)	(15/20)	(26/87)	(29/64)	(14/27)		(287/587)	(51/104)	(43/107)	(41/90)	(31/77)	(29/50)	(20/30)	(28/57)	(44/72)		(392/754)	(186/352)	(24/51)	(43/83)	(32/68)	(22/44)	(65/106)		(104/181)
Friends/family	23.2	18.0754	23.2558	18.4783	12.9412	14.5299	20	17.2414	34.375	33.3333		23.339	20.1923	25.2336	24.4444	15.5844	24	43.3333	21.0526	25		25.7294	28.6932	25.4902	37.3494	23.5294	59.0909	14.1509		22.6519
	(612/2643)	(139/769)	(10/43)	(17/92)	(11/85)	(51/351)	(4/20)	(15/87)	(22/64)	(9/27)		(137/587)	(21/104)	(27/107)	(22/90)	(12/77)	(12/50)	(13/30)	(12/57)	(18/72)		(194/754)	(101/352)	(13/51)	(31/83)	(16/68)	(26/44)	(15/106)		(41/181)
Internet	20.2	24.4473	30.2326	15.2174	32.9412	26.2108	15	25.2874	23.4375	3.7037		22.4872	17.3077	16.8224	27.7778	25.974	16	40	28.0702	20.8333		16.0477	18.1818	15.6863	14.4578	16.1765	29.5455	18.8679		15.4696
	(533/2643)	(188/769)	(13/43)	(14/92)	(28/85)	(92/351)	(3/20)	(22/87)	(15/64)	(1/27)		(132/587)	(18/104)	(18/107)	(25/90)	(20/77)	(8/50)	(12/30)	(16/57)	(15/72)		(121/754)	(64/352)	(8/51)	(12/83)	(11/68)	(13/44)	(20/106)		(28/181)
Social media	12.8	16.515	11.6279	15.2174	22.3529	16.8091	10	13.7931	21.875	7.40741		12.9472	9.61538	12.1495		14.2857	20	16.6667	14.0351	9.72222		10.0796	11.3636	13.7255	9.63855	8.82353	18.1818	10.3774		11.0497
	(339/2643)	(127/769)	(5/43)	(14/92)	(19/85)	(59/351)	(2/20)	(12/87)	(14/64)	(2/27)		(76/587)	(10/104)	(13/107)		(11/77)	(10/50)	(5/30)	(8/57)	(7/72)		(76/754)	(40/352)	(7/51)	(8/83)	(6/68)	(8/44)	(11/106)		(20/181)
School/university	12.5	12.8739	4.65116	8.69565	17.6471	12.8205	5	16.092	17.1875	11.1111		15.3322	13.4615	11.215	16.6667	25.974	8	20	14.0351	15.2778		11.5385	10.2273	1.96078	10.8434	5.88235	11.3636	16.0377		9.94475
	(330/2643)	(99/769)	(2/43)	(8/92)	(15/85)	(45/351)	(1/20)	(14/87)	(11/64)	(3/27)		(90/587)	(14/104)	(12/107)	(15/90)	(20/77)	(4/50)	(6/30)	(8/57)	(11/72)		(87/754)	(36/352)	(1/51)	(9/83)	(4/68)	(5/44)	(17/106)		(18/181)
Journal/magazine	11.1	12.0936	4.65116	13.0435	10.5882	13.1054	5	16.092	9.375	11.1111		12.7768	11.5385	14.9533	14.4444	15.5844	8	20	12.2807	6.94444		10.3448	8.52273	1.96078	10.8434	13.2353	9.09091	6.60377		10.4972
	(295/2643)	(93/769)	(2/43)	(12/92)	(9/85)	(46/351)	(1/20)	(14/87)	(6/64)	(3/27)		(75/587)	(12/104)	(16/107)	(13/90)	(12/77)	(4/50)	(6/30)	(7/57)	(5/72)		(78/754)	(30/352)	(1/51)	(9/83)	(9/68)	(4/44)	(7/106)		(19/181)
Posters	9.4	9.75293	13.9535	6.52174	3.52941	11.396	15	6.89655	12.5	11.1111		8.51789	12.5	4.6729	11.1111	7.79221	10	3.33333	5.26316	9.72222		10.4775	8.80682	5.88235	7.22892	7.35294	9.09091	12.2642		7.73481
	(249/2643)	(75/769)	(6/43)	(6/92)	(3/85)	(40/351)	(3/20)	(6/87)	(8/64)	(3/27)		(50/587)	(13/104)	(5/107)	(10/90)	(6/77)	(5/50)	(1/30)	(3/57)	(7/72)		(79/754)	(31/352)	(3/51)	(6/83)	(5/68)	(4/44)	(13/106)		(14/181)
Professional activity	6.3	5.98179	0	6.52174	3.52941	7.40741	10	3.44828	6.25	7.40741		6.30324	4.80769	4.6729	5.55556	7.79221	2	23.3333	1.75439	9.72222		5.83554	6.25	5.88235	9.63855	2.94118	4.54545	6.60377		9.94475
	(167/2643)	(46/769)	(0/43)	(6/92)	(3/85)	(26/351)	(2/20)	(3/87)	(4/64)	(2/27)		(37/587)	(5/104)	(5/107)	(5/90)	(6/77)	(1/50)	(7/30)	(1/57)	(7/72)		(44/754)	(22/352)	(3/51)	(8/83)	(2/68)	(2/44)	(7/106)		(18/181)
Medical doctor	4.5	4.03121	4.65116	5.43478	1.17647	4.2735	0	2.29885	6.25	7.40741		6.47359	3.84615	1.86916	14.4444	6.49351	12	10	3.50877	4.16667		3.0504	4.54545	1.96078	3.61446	1.47059	4.54545	8.49057		6.07735
	(119/2643)	(31/769)	(2/43)	(5/92)	(1/85)	(15/351)	(0/20)	(2/87)	(4/64)	(2/27)		(38/587)	(4/104)	(2/107)	(13/90)	(5/77)	(6/50)	(3/30)	(2/57)	(3/72)		(23/754)	(16/352)	(1/51)	(3/83)	(1/68)	(2/44)	(9/106)		(11/181)
Others*	0.9	0.390117	2.32558	0	0	0.569801	0	0	0	0		0.681431	0	0	1.11111	1.2987	0	0	0	2.77778		1.06101	1.42045	0	2.40964	0	2.27273	1.88679		2.20994
	(24/2643)	(3/769)	(1/43)	(0/92)	(0/85)	(2/351)	(0/20)	(0/87)	(0/64)	(0/27)		(4/587)	(0/104)	(0/107)	(1/90)	(1/77)	(0/50)	(0/30)	(0/57)	(2/72)		(8/754)	(5/352)	(0/51)	(2/83)	(0/68)	(1/44)	(2/106)		(4/181)
DK/CR	2.3	2.78129	0	3.15789	5.55556	2.5	0	5.43478	0	0		1.51007	2.80374	0.925926	2.17391	0	3.84615	0	1.72414	0		2.9601	1.40056	0	2.35294	2.85714	0	0.934579		1.0929
	(61/2704)	(22/791)	(0/43)	(3/95)	(5/90)	(9/360)	(0/20)	(5/92)	(0/64)	(0/27)		(9/596)	(3/107)	(1/108)	(2/92)	(0/77)	(2/52)	(0/30)	(1/58)	(0/72)		(23/777)	(5/357)	(0/51)	(2/85)	(2/70)	(0/44)	(1/107)		(2/183)
Cause
Infectious	95.5	95.7407	96.2963	98.3333	98.3871	95.6349	100	93.6508	95.5556	84.2105	0.880	95.8525	92.7536	96.3855	93.9394	93.4426	100	100	97.561	98.0392	0.203	94.8122	96.25	93.75	96.2963	95.9184	100	95.9459	0.945	94.6154	0.685
	(1817/1903)	(517/540)	(26/27)	(59/60)	(61/62)	(241/252)	(12/12)	(59/63)	(43/45)	(16/19)		(416/434)	(64/69)	(80/83)	(62/66)	(57/61)	(38/38)	(25/25)	(40/41)	(50/51)		(530/559)	(231/240)	(30/32)	(52/54)	(47/49)	(31/31)	(71/74)		(123/130)
Others**	4.5	4.25926	3.7037	1.66667	1.6129	4.36508	0	6.34921	4.44444	15.7895		4.14747	7.24638	3.61446	6.06061	6.55738	0	0	2.43902	1.96078		5.18784	3.75	6.25	3.7037	4.08163	0	4.05405		5.38462
	(86/1903)	(23/540)	(1/27)	(1/60)	(1/62)	(11/252)	(0/12)	(4/63)	(2/45)	(3/19)		(18/434)	(5/69)	(3/83)	(4/66)	(4/61)	(0/38)	(0/25)	(1/41)	(1/51)		(29/559)	(9/240)	(2/32)	(2/54)	(2/49)	(0/31)	(3/74)		(7/130)
DK/CR	27.9	30.5019	35.7143	36.8421	30.3371	28.8136	36.8421	28.4091	28.5714	29.6296		25.0432	34.2857	20.9524	26.6667	19.7368	26.9231	13.7931	25.4545	23.8806		26.544	30.2326	33.3333	32.5	30	29.5455	27.451		27.3743
	(737/2640)	(237/777)	(15/42)	(35/95)	(27/89)	(102/354)	(7/19)	(25/88)	(18/63)	(8/27)		(145/579)	(36/105)	(22/105)	(24/90)	(15/76)	(14/52)	(4/29)	(14/55)	(16/67)		(202/761)	(104/344)	(16/48)	(26/80)	(21/70)	(13/44)	(28/102)		(49/179)
Route of transmission
Mosquito bite	74.4	70.72	78.125	70	61.1111	69.338	80	74.026	71.1538	95		77.7096	72.7273	77.5281	75.3247	73.0159	78.0488	88.8889	82.3529	82.8125		71.9298	75.265	75.6098	76.8116	75	88.5714	68.2927		87.013
	(1620/2178)	(442/625)	(25/32)	(49/70)	(44/72)	(199/287)	(12/15)	(57/77)	(37/52)	(19/20)		(380/489)	(56/77)	(69/89)	(58/77)	(46/63)	(32/41)	(24/27)	(42/51)	(53/64)		(451/627)	(213/283)	(31/41)	(53/69)	(42/56)	(31/35)	(56/82)		(134/154)
Tick bite	25.9	38.56	34.375	40	40.2778	42.5087	20	36.3636	30.7692	20		22.9039	24.6753	33.7079	24.6753	20.6349	21.9512	25.9259	13.7255	12.5		22.807	18.3746	24.3902	18.8406	12.5	14.2857	20.7317		11.039
	(565/2178)	(241/625)	(11/32)	(28/70)	(29/72)	(122/287)	(3/15)	(28/77)	(16/52)	(4/20)		(112/489)	(19/77)	(30/89)	(19/77)	(13/63)	(9/41)	(7/27)	(7/51)	(8/64)		(143/627)	(52/283)	(10/41)	(13/69)	(7/56)	(5/35)	(17/82)		(17/154)
Contact with animals	19.5	20.64	15.625	11.4286	25	26.4808	6.66667	15.5844	17.3077	0		19.4274	27.2727	19.1011	14.2857	23.8095	26.8293	11.1111	17.6471	12.5		20.0957	19.4346	19.5122	14.4928	19.6429	17.1429	24.3902		13.6364
	(426/2178)	(129/625)	(5/32)	(8/70)	(18/72)	(76/287)	(1/15)	(12/77)	(9/52)	(0/20)		(95/489)	(21/77)	(17/89)	(11/77)	(15/63)	(11/41)	(3/27)	(9/51)	(8/64)		(126/627)	(55/283)	(8/41)	(10/69)	(11/56)	(6/35)	(20/82)		(21/154)
Flea bite	14.2	19.68	9.375	11.4286	22.2222	25.4355	0	18.1818	13.4615	10		17.1779	15.5844	23.5955	22.0779	15.873	21.9512	14.8148	9.80392	9.375		9.40989	11.3074	12.1951	7.24638	7.14286	11.4286	17.0732		7.79221
	(310/2178)	(123/625)	(3/32)	(8/70)	(16/72)	(73/287)	(0/15)	(14/77)	(7/52)	(2/20)		(84/489)	(12/77)	(21/89)	(17/77)	(10/63)	(9/41)	(4/27)	(5/51)	(6/64)		(59/627)	(32/283)	(5/41)	(5/69)	(4/56)	(4/35)	(14/82)		(12/154)
Sand fly bite	11.9	11.2	12.5	2.85714	6.94444	14.2857	0	15.5844	7.69231	10		12.2699	6.49351	10.1124	20.7792	11.1111	12.1951	18.5185	13.7255	9.375		14.673	10.2473	17.0732	7.24638	5.35714	8.57143	13.4146		5.84416
	(260/2178)	(70/625)	(4/32)	(2/70)	(5/72)	(41/287)	(0/15)	(12/77)	(4/52)	(2/20)		(60/489)	(5/77)	(9/89)	(16/77)	(7/63)	(5/41)	(5/27)	(7/51)	(6/64)		(92/627)	(29/283)	(7/41)	(5/69)	(3/56)	(3/35)	(11/82)		(9/154)
Animal scratch/bite	10.7	12.16	6.25	14.2857	5.55556	15.6794	6.66667	11.6883	7.69231	5		9.81595	7.79221	11.236	11.6883	7.93651	19.5122	7.40741	7.84314	6.25		9.56938	13.0742	17.0732	8.69565	7.14286	17.1429	17.0732		7.14286
	(232/2178)	(76/625)	(2/32)	(10/70)	(4/72)	(45/287)	(1/15)	(9/77)	(4/52)	(1/20)		(48/489)	(6/77)	(10/89)	(9/77)	(5/63)	(8/41)	(2/27)	(4/51)	(4/64)		(60/627)	(37/283)	(7/41)	(6/69)	(4/56)	(6/35)	(14/82)		(11/154)
Others***	10.9
(each selected by <5% of participants)	(237/2178)
DK/CR	19.4	20.9861	25.5814	26.3158	20	20.2778	25	16.3043	18.75	25.9259		17.953	28.0374	17.5926	16.3043	18.1818	21.1538	10	12.069	11.1111		19.305	20.7283	19.6078	18.8235	20	20.4545	23.3645		15.847
	(526/2704)	(166/791)	(11/43)	(25/95)	(18/90)	(73/360)	(5/20)	(15/92)	(12/64)	(7/27)		(107/596)	(30/107)	(19/108)	(15/92)	(14/77)	(11/52)	(3/30)	(7/58)	(8/72)		(150/777)	(74/357)	(10/51)	(16/85)	(14/70)	(9/44)	(25/107)		(29/183)
Affects animals
Yes	91	86.3346	82.9268	86.4583	78.4091	87.9213	100	88.0435	85.9375	81.4815	0.135	93.6134	93.4579	92.5926	90.2174	93.5065	96.1538	96.6667	94.7368	95.8333	0.884	93.1613	92.9972	98.0392	89.2857	90.1408	90.9091	96.2617	0.179	89.6175	<0.001
	(2451/2693)	(676/783)	(34/41)	(83/96)	(69/88)	(313/356)	(19/19)	(81/92)	(55/64)	(22/27)		(557/595)	(100/107)	(100/108)	(83/92)	(72/77)	(50/52)	(29/30)	(54/57)	(69/72)		(722/775)	(332/357)	(50/51)	(75/84)	(64/71)	(40/44)	(103/107)		(164/183)
No	1.2	1.66028	2.43902	1.04167	1.13636	1.68539	0	1.08696	0	11.1111		0.672269	0.934579	0	1.08696	0	0	0	1.75439	1.38889		1.29032	0.840336	0	1.19048	0	2.27273	0.934579		0.546448
	(31/2693)	(13/783)	(1/41)	(1/96)	(1/88)	(6/356)	(0/19)	(1/92)	(0/64)	(3/27)		(4/595)	(1/107)	(0/108)	(1/92)	(0/77)	(0/52)	(0/30)	(1/57)	(1/72)		(10/775)	(3/357)	(0/51)	(1/84)	(0/71)	(1/44)	(1/107)		(1/183)
DK/CR	7.8	12.0051	14.6341	12.5	20.4545	10.3933	0	10.8696	14.0625	7.40741		5.71429	5.60748	7.40741	8.69565	6.49351	3.84615	3.33333	3.50877	2.77778		5.54839	6.16246	1.96078	9.52381	9.85915	6.81818	2.80374		9.83607
	(211/2693)	(94/783)	(6/41)	(12/96)	(18/88)	(37/356)	(0/19)	(10/92)	(9/64)	(2/27)		(34/595)	(6/107)	(8/108)	(8/92)	(5/77)	(2/52)	(1/30)	(2/57)	(2/72)		(43/775)	(22/357)	(1/51)	(8/84)	(7/71)	(3/44)	(3/107)		(18/183)
Clinical signs in animals
Weight loss	52.3	43.8596	38.4615	42.4242	29.4118	40.8805	64.2857	45	55.5556	69.2308		49.8392	55.102	30.6122	47.7273	43.9024	46.4286	73.913	55.8824	58.1395		56.2162	64.8936	56	65.3061	66.6667	55.5556	72.2222		50.495
	(686/1312)	(150/342)	(5/13)	(14/33)	(10/34)	(65/159)	(9/14)	(18/40)	(20/36)	(9/13)		(155/311)	(27/49)	(15/49)	(21/44)	(18/41)	(13/28)	(17/23)	(19/34)	(25/43)		(208/370)	(122/188)	(14/25)	(32/49)	(22/33)	(15/27)	(39/54)		(51/101)
Skin lesions	48.3	51.462	46.1538	48.4848	41.1765	54.717	50	45	58.3333	53.8462		45.3376	40.8163	51.0204	38.6364	41.4634	53.5714	43.4783	55.8824	41.8605		51.6216	40.4255	32	42.8571	36.3636	62.963	33.3333		48.5149
	(633/1312)	(176/342)	(6/13)	(16/33)	(14/34)	(87/159)	(7/14)	(18/40)	(21/36)	(7/13)		(141/311)	(20/49)	(25/49)	(17/44)	(17/41)	(15/28)	(10/23)	(19/34)	(18/43)		(191/370)	(76/188)	(8/25)	(21/49)	(12/33)	(17/27)	(18/54)		(49/101)
Hair loss	40.9	34.5029	38.4615	30.303	26.4706	35.8491	21.4286	40	38.8889	30.7692		41.4791	46.9388	38.7755	38.6364	31.7073	46.4286	43.4783	47.0588	41.8605		45.9459	39.3617	24	48.9796	30.303	44.4444	40.7407		45.5446
	(537/1312)	(118/342)	(5/13)	(10/33)	(9/34)	(57/159)	(3/14)	(16/40)	(14/36)	(4/13)		(129/311)	(23/49)	(19/49)	(17/44)	(13/41)	(13/28)	(10/23)	(16/34)	(18/43)		(170/370)	(74/188)	(6/25)	(24/49)	(10/33)	(12/27)	(22/54)		(46/101)
Vomiting/diarrhea	37.5	38.3041	30.7692	36.3636	47.0588	44.0252	21.4286	32.5	30.5556	15.3846		37.299	30.6122	38.7755	47.7273	34.1463	32.1429	52.1739	23.5294	41.8605		38.1081	37.766	40	42.8571	36.3636	14.8148	44.4444		32.6733
	(492/1312)	(131/342)	(4/13)	(12/33)	(16/34)	(70/159)	(3/14)	(13/40)	(11/36)	(2/13)		(116/311)	(15/49)	(19/49)	(21/44)	(14/41)	(9/28)	(12/23)	(8/34)	(18/43)		(141/370)	(71/188)	(10/25)	(21/49)	(12/33)	(4/27)	(24/54)		(33/101)
Difficulty breathing	16.4	15.4971	38.4615	15.1515	17.6471	16.3522	7.14286	10	8.33333	23.0769		17.0418	10.2041	18.3673	22.7273	24.3902	7.14286	8.69565	20.5882	18.6047		16.4865	14.3617	20	16.3265	12.1212	7.40741	14.8148		20.7921
	(215/1312)	(53/342)	(5/13)	(5/33)	(6/34)	(26/159)	(1/14)	(4/40)	(3/36)	(3/13)		(53/311)	(5/49)	(9/49)	(10/44)	(10/41)	(2/28)	(2/23)	(7/34)	(8/43)		(61/370)	(27/188)	(5/25)	(8/49)	(4/33)	(2/27)	(8/54)		(21/101)
Convulsions	14	10.2339	15.3846	21.2121	11.7647	10.6918	0	5	5.55556	7.69231		14.4695	10.2041	14.2857	20.4545	7.31707	17.8571	13.0435	14.7059	18.6047		18.9189	10.1064	12	6.12245	12.1212	7.40741	12.963		14.8515
	(184/1312)	(35/342)	(2/13)	(7/33)	(4/34)	(17/159)	(0/14)	(2/40)	(2/36)	(1/13)		(45/311)	(5/49)	(7/49)	(9/44)	(3/41)	(5/28)	(3/23)	(5/34)	(8/43)		(70/370)	(19/188)	(3/25)	(3/49)	(4/33)	(2/27)	(7/54)		(15/101)
Nail changes	11.4	6.72515	0	6.06061	2.94118	4.40252	7.14286	10	16.6667	15.3846		9.6463	8.16327	6.12245	13.6364	2.43902	14.2857	17.3913	8.82353	11.6279		11.8919	18.0851	12	20.4082	12.1212	18.5185	22.2222		17.8218
	(149/1312)	(23/342)	(0/13)	(2/33)	(1/34)	(7/159)	(1/14)	(4/40)	(6/36)	(2/13)		(30/311)	(4/49)	(3/49)	(6/44)	(1/41)	(4/28)	(4/23)	(3/34)	(5/43)		(44/370)	(34/188)	(3/25)	(10/49)	(4/33)	(5/27)	(12/54)		(18/101)
Coughing	10.3	10.2339	23.0769	15.1515	11.7647	7.54717	21.4286	12.5	2.77778	15.3846		9.96785	8.16327	10.2041	15.9091	12.1951	10.7143	8.69565	8.82353	4.65116		12.973	6.91489	12	6.12245	6.06061	3.7037	7.40741		7.92079
	(135/1312)	(35/342)	(3/13)	(5/33)	(4/34)	(12/159)	(3/14)	(5/40)	(1/36)	(2/13)		(31/311)	(4/49)	(5/49)	(7/44)	(5/41)	(3/28)	(2/23)	(3/34)	(2/43)		(48/370)	(13/188)	(3/25)	(3/49)	(2/33)	(1/27)	(4/54)		(8/101)
Others****	1	0.292398	0	0	0	0.628931	0	0	0	0		2.2508	0	4.08163	4.54545	2.43902	0	0	2.94118	2.32558		0.810811	1.06383	0	0	0	3.7037	1.85185		0
	(13/1312)	(1/342)	(0/13)	(0/33)	(0/34)	(1/159)	(0/14)	(0/40)	(0/36)	(0/13)		(7/311)	(0/49)	(2/49)	(2/44)	(1/41)	(0/28)	(0/23)	(1/34)	(1/43)		(3/370)	(2/188)	(0/25)	(0/49)	(0/33)	(1/27)	(1/54)		(0/101)
DK/CR	46.5	49.4083	61.7647	60.241	50.7246	49.2013	26.3158	50.6173	34.5455	40.9091		44.1652	51	51	46.988	43.0556	44	20.6897	37.037	37.6812		48.7535	43.3735	50	34.6667	48.4375	32.5	47.5728		38.4146
	(1139/2451)	(334/676)	(21/34)	(50/83)	(35/69)	(154/313)	(5/19)	(41/81)	(19/55)	(9/22)		(246/557)	(51/100)	(51/100)	(39/83)	(31/72)	(22/50)	(6/29)	(20/54)	(26/69)		(352/722)	(144/332)	(25/50)	(26/75)	(31/64)	(13/40)	(49/103)		(63/164)
Treatable in animals
Yes	62.8	63.6953	72.7273	63.5135	60.6557	63.9175	55.5556	60.8108	69.5652	60	0.010	63.2735	67.3684	70.3297	61.1111	56.9231	70.4545	72	53.0612	55	0.001	59.009	64.6465	61.3636	68.75	50.8197	67.5676	71.4286	0.305	70.3448	0.032
	(1397/2226)	(393/617)	(24/33)	(47/74)	(37/61)	(186/291)	(10/18)	(45/74)	(32/46)	(12/20)		(317/501)	(64/95)	(64/91)	(44/72)	(37/65)	(31/44)	(18/25)	(26/49)	(33/60)		(393/666)	(192/297)	(27/44)	(44/64)	(31/61)	(25/37)	(65/91)		(102/145)
No	9.4	7.13128	3.0303	9.45946	1.63934	4.46735	22.2222	9.45946	13.0435	25		8.98204	9.47368	2.1978	4.16667	9.23077	2.27273	24	14.2857	18.3333		12.012	8.75421	13.6364	7.8125	9.83607	5.40541	7.69231		10.3448
	(210/2226)	(44/617)	(1/33)	(7/74)	(1/61)	(13/291)	(4/18)	(7/74)	(6/46)	(5/20)		(45/501)	(9/95)	(2/91)	(3/72)	(6/65)	(1/44)	(6/25)	(7/49)	(11/60)		(80/666)	(26/297)	(6/44)	(5/64)	(6/61)	(2/37)	(7/91)		(15/145)
DK/CR	27.8	29.1734	24.2424	27.027	37.7049	31.6151	22.2222	29.7297	17.3913	15		27.7445	23.1579	27.4725	34.7222	33.8462	27.2727	4	32.6531	26.6667		28.979	26.5993	25	23.4375	39.3443	27.027	20.8791		19.3103
	(619/2226)	(180/617)	(8/33)	(20/74)	(23/61)	(92/291)	(4/18)	(22/74)	(8/46)	(3/20)		(139/501)	(22/95)	(25/91)	(25/72)	(22/65)	(12/44)	(1/25)	(16/49)	(16/60)		(193/666)	(79/297)	(11/44)	(15/64)	(24/61)	(10/37)	(19/91)		(28/145)
Lethal in animals
Yes	72	62.3377	63.3333	69.1176	52	59.7656	75	56.4516	78.0488	75	0.334	74.4681	75.9036	66.25	65.3333	66.0714	82.9268	91.3043	83.6735	82.5397	0.001	74.4479	75.4386	73.1707	75.3846	76.3636	85.7143	71.9101	0.734	84.3284	<0.001
	(1487/2063)	(336/539)	(19/30)	(47/68)	(26/50)	(153/256)	(12/16)	(35/62)	(32/41)	(12/16)		(350/470)	(63/83)	(53/80)	(49/75)	(37/56)	(34/41)	(21/23)	(41/49)	(52/63)		(472/634)	(215/285)	(30/41)	(49/65)	(42/55)	(30/35)	(64/89)		(113/134)
No	2.4	2.96846	3.33333	1.47059	2	3.125	0	4.83871	2.43902	6.25		2.12766	2.40964	0	2.66667	1.78571	2.43902	8.69565	2.04082	1.5873		2.36593	2.10526	4.87805	3.07692	1.81818	0	1.1236		1.49254
	(49/2063)	(16/539)	(1/30)	(1/68)	(1/50)	(8/256)	(0/16)	(3/62)	(1/41)	(1/16)		(10/470)	(2/83)	(0/80)	(2/75)	(1/56)	(1/41)	(2/23)	(1/49)	(1/63)		(15/634)	(6/285)	(2/41)	(2/65)	(1/55)	(0/35)	(1/89)		(2/134)
DK/CR	25.5	34.6939	33.3333	29.4118	46	37.1094	25	38.7097	19.5122	18.75		23.4043	21.6867	33.75	32	32.1429	14.6341	0	14.2857	15.873		23.1861	22.4561	21.9512	21.5385	21.8182	14.2857	26.9663		14.1791
	(527/2063)	(187/539)	(10/30)	(20/68)	(23/50)	(95/256)	(4/16)	(24/62)	(8/41)	(3/16)		(110/470)	(18/83)	(27/80)	(24/75)	(18/56)	(6/41)	(0/23)	(7/49)	(10/63)		(147/634)	(64/285)	(9/41)	(14/65)	(12/55)	(5/35)	(24/89)		(19/134)
Preventable in animals
Yes	77.9	74.7748	82.7586	72.0588	67.3077	77.1218	57.1429	71.875	75	82.3529	0.053	77.897	75.3086	75	75.6757	72.5806	80.4878	95.4545	79.1667	84.4828	0.094	78.115	80.0725	75.6098	73.0159	85.7143	87.5	80.9524	0.087	86.0294	0.095
	(1605/2059)	(415/555)	(24/29)	(49/68)	(35/52)	(209/271)	(8/14)	(46/64)	(30/40)	(14/17)		(363/466)	(61/81)	(60/80)	(56/74)	(45/62)	(33/41)	(21/22)	(38/48)	(49/58)		(489/626)	(221/276)	(31/41)	(46/63)	(48/56)	(28/32)	(68/84)		(117/136)
No	1.6	1.62162	0	1.47059	0	0.369004	14.2857	4.6875	5	0		0.858369	0	0	1.35135	1.6129	2.43902	4.54545	0	0		1.75719	2.53623	4.87805	4.7619	0	6.25	0		1.47059
	(33/2059)	(9/555)	(0/29)	(1/68)	(0/52)	(1/271)	(2/14)	(3/64)	(2/40)	(0/17)		(4/466)	(0/81)	(0/80)	(1/74)	(1/62)	(1/41)	(1/22)	(0/48)	(0/58)		(11/626)	(7/276)	(2/41)	(3/63)	(0/56)	(2/32)	(0/84)		(2/136)
DK/CR	20.4	23.6036	17.2414	26.4706	32.6923	22.5092	28.5714	23.4375	20	17.6471		21.2446	24.6914	25	22.973	25.8065	17.0732	0	20.8333	15.5172		20.1278	17.3913	19.5122	22.2222	14.2857	6.25	19.0476		12.5
	(421/2059)	(131/555)	(5/29)	(18/68)	(17/52)	(61/271)	(4/14)	(15/64)	(8/40)	(3/17)		(99/466)	(20/81)	(20/80)	(17/74)	(16/62)	(7/41)	(0/22)	(10/48)	(9/58)		(126/626)	(48/276)	(8/41)	(14/63)	(8/56)	(2/32)	(16/84)		(17/136)
Present in Portugal in animals
Yes	86	82.0242	76.4706	81.7073	80.597	82.0261	100	81.0127	83.3333	81.8182	0.556	86.1566	87.8788	82.6531	88.8889	76.3889	92	96.5517	92.3077	82.3529	0.101	87.8322	88.1098	87.7551	86.3014	85.7143	92.5	89.3204	0.839	90.2439	0.010
	(2081/2418)	(543/662)	(26/34)	(67/82)	(54/67)	(251/306)	(19/19)	(64/79)	(45/54)	(18/22)		(473/549)	(87/99)	(81/98)	(72/81)	(55/72)	(46/50)	(28/29)	(48/52)	(56/68)		(628/715)	(289/328)	(43/49)	(63/73)	(54/63)	(37/40)	(92/103)		(148/164)
No	0.5	0.755287	0	1.21951	0	0.653595	0	1.26582	0	4.54545		0.364299	1.0101	0	0	1.38889	0	0	0	0		0.699301	0	0	0	0	0	0		0
	(12/2418)	(5/662)	(0/34)	(1/82)	(0/67)	(2/306)	(0/19)	(1/79)	(0/54)	(1/22)		(2/549)	(1/99)	(0/98)	(0/81)	(1/72)	(0/50)	(0/29)	(0/52)	(0/68)		(5/715)	(0/328)	(0/49)	(0/73)	(0/63)	(0/40)	(0/103)		(0/164)
DK/CR	13.4	17.2205	23.5294	17.0732	19.403	17.3203	0	17.7215	16.6667	13.6364		13.4791	11.1111	17.3469	11.1111	22.2222	8	3.44828	7.69231	17.6471		11.4685	11.8902	12.2449	13.6986	14.2857	7.5	10.6796		9.7561
	(325/2418)	(114/662)	(8/34)	(14/82)	(13/67)	(53/306)	(0/19)	(14/79)	(9/54)	(3/22)		(74/549)	(11/99)	(17/98)	(9/81)	(16/72)	(4/50)	(1/29)	(4/52)	(12/68)		(82/715)	(39/328)	(6/49)	(10/73)	(9/63)	(3/40)	(11/103)		(16/164)
Animal species most affected
Dogs	97.7	97.5952	95.6522	98.2759	98.0392	96.9565	83.3333	98.3333	97.7273	100		96.6443	98.6667	94.8052	94.2857	96.0784	95.6522	100	100	96.2963		97.5862	96.7033	100	91.8033	100	100	95.2941		100
	(1893/1937)	(487/499)	(22/23)	(57/58)	(50/51)	(223/230)	(15/18)	(59/60)	(43/44)	(18/18)		(432/447)	(74/75)	(73/77)	(66/70)	(49/51)	(44/46)	(28/28)	(46/46)	(52/54)		(566/580)	(264/273)	(39/39)	(56/61)	(53/53)	(35/35)	(81/85)		(138/138)
Cats	32.7	43.0862	30.4348	36.2069	68.6275	49.1304	11.1111	43.3333	18.1818	16.6667		33.3333	28	32.4675	44.2857	47.0588	23.913	14.2857	26.087	38.8889		28.7931	26.0073	28.2051	31.1475	16.9811	11.4286	32.9412		21.7391
	(632/1937)	(215/499)	(7/23)	(21/58)	(35/51)	(113/230)	(2/18)	(26/60)	(8/44)	(3/18)		(149/447)	(21/75)	(25/77)	(31/70)	(24/51)	(11/46)	(4/28)	(12/46)	(21/54)		(167/580)	(71/273)	(11/39)	(19/61)	(9/53)	(4/35)	(28/85)		(30/138)
Others*****	11.6
(each selected by <5% of participants)	(225/1937)
DK/CR	6.9	8.10313	11.5385	13.4328	5.55556	8.36653	5.26316	6.25	2.22222	0		5.49683	13.7931	4.93827	2.77778	7.27273	0	0	4.16667	3.57143		7.64331	5.53633	9.30233	3.1746	1.85185	5.40541	7.6087		6.75676
	(144/2081)	(44/543)	(3/26)	(9/67)	(3/54)	(21/251)	(1/19)	(4/64)	(1/45)	(0/18)		(26/473)	(12/87)	(4/81)	(2/72)	(4/55)	(0/46)	(0/28)	(2/48)	(2/56)		(48/628)	(16/289)	(4/43)	(2/63)	(1/54)	(2/37)	(7/92)		(10/148)
Affected animals close to household
Yes	11.6	6.36704	3.84615	5.97015	1.81818	2.47934	31.5789	10.9375	13.9535	16.6667	<0.001	12.1795	17.8571	5.06329	9.72222	3.63636	15.5556	14.2857	18	16.3636	0.035	13.9683	13.5231	9.09091	13.1148	17.3077	18.9189	11.4943	0.099	15.7534	<0.001
	(240/2069)	(34/534)	(1/26)	(4/67)	(1/55)	(6/242)	(6/19)	(7/64)	(6/43)	(3/18)		(57/468)	(15/84)	(4/79)	(7/72)	(2/55)	(7/45)	(4/28)	(9/50)	(9/55)		(88/630)	(38/281)	(4/44)	(8/61)	(9/52)	(7/37)	(10/87)		(23/146)
No	67.3	71.161	65.3846	62.6866	76.3636	75.6198	57.8947	70.3125	62.7907	72.2222		63.6752	63.0952	64.557	61.1111	65.4545	62.2222	78.5714	54	67.2727		67.3016	65.4804	63.6364	59.0164	57.6923	75.6757	71.2644		73.2877
	(1393/2069)	(380/534)	(17/26)	(42/67)	(42/55)	(183/242)	(11/19)	(45/64)	(27/43)	(13/18)		(298/468)	(53/84)	(51/79)	(44/72)	(36/55)	(28/45)	(22/28)	(27/50)	(37/55)		(424/630)	(184/281)	(28/44)	(36/61)	(30/52)	(28/37)	(62/87)		(107/146)
DK/CR	21.1	22.4719	30.7692	31.3433	21.8182	21.9008	10.5263	18.75	23.2558	11.1111		24.1453	19.0476	30.3797	29.1667	30.9091	22.2222	7.14286	28	16.3636		18.7302	20.9964	27.2727	27.8689	25	5.40541	17.2414		10.9589
	(436/2069)	(120/534)	(8/26)	(21/67)	(12/55)	(53/242)	(2/19)	(12/64)	(10/43)	(2/18)		(113/468)	(16/84)	(24/79)	(21/72)	(17/55)	(10/45)	(2/28)	(14/50)	(9/55)		(118/630)	(59/281)	(12/44)	(17/61)	(13/52)	(2/37)	(15/87)		(16/146)
Local risk in animals
None	4.2	5.75758	0	18.1818	6.66667	3.84615	7.69231	8.82353	2.85714	0	<0.001	2.24359	1.78571	2.08333	2.04082	0	0	4.34783	2.85714	4.65116	0.019	4.97512	3.9801	3.125	4.08163	9.52381	0	1.96078	0.369	2.0202	<0.001
	(56/1344)	(19/330)	(0/14)	(6/33)	(2/30)	(6/156)	(1/13)	(3/34)	(1/35)	(0/15)		(7/312)	(1/56)	(1/48)	(1/49)	(0/28)	(0/30)	(1/23)	(1/35)	(2/43)		(20/402)	(8/201)	(1/32)	(2/49)	(4/42)	(0/27)	(1/51)		(2/99)
Low	52	59.0909	21.4286	48.4848	80	65.3846	61.5385	50	42.8571	66.6667		50.641	51.7857	58.3333	46.9388	53.5714	46.6667	52.1739	45.7143	48.8372		50.7463	51.7413	50	48.9796	45.2381	66.6667	52.9412		38.3838
	(699/1344)	(195/330)	(3/14)	(16/33)	(24/30)	(102/156)	(8/13)	(17/34)	(15/35)	(10/15)		(158/312)	(29/56)	(28/48)	(23/49)	(15/28)	(14/30)	(12/23)	(16/35)	(21/43)		(204/402)	(104/201)	(16/32)	(24/49)	(19/42)	(18/27)	(27/51)		(38/99)
Medium	32.6	30	57.1429	30.303	13.3333	28.8462	23.0769	32.3529	45.7143	13.3333		34.6154	41.0714	25	38.7755	39.2857	53.3333	17.3913	25.7143	32.5581		33.0846	27.8607	25	28.5714	30.9524	22.2222	29.4118		42.4242
	(438/1344)	(99/330)	(8/14)	(10/33)	(4/30)	(45/156)	(3/13)	(11/34)	(16/35)	(2/15)		(108/312)	(23/56)	(12/48)	(19/49)	(11/28)	(16/30)	(4/23)	(9/35)	(14/43)		(133/402)	(56/201)	(8/32)	(14/49)	(13/42)	(6/27)	(15/51)		(42/99)
High	11.2	5.15152	21.4286	3.0303	0	1.92308	7.69231	8.82353	8.57143	20		12.5	5.35714	14.5833	12.2449	7.14286	0	26.087	25.7143	13.9535		11.194	16.4179	21.875	18.3673	14.2857	11.1111	15.6863		17.1717
	(151/1344)	(17/330)	(3/14)	(1/33)	(0/30)	(3/156)	(1/13)	(3/34)	(3/35)	(3/15)		(39/312)	(3/56)	(7/48)	(6/49)	(2/28)	(0/30)	(6/23)	(9/35)	(6/43)		(45/402)	(33/201)	(7/32)	(9/49)	(6/42)	(3/27)	(8/51)		(17/99)
DK/CR	35.5	39.4495	46.1538	50	44.4444	38.3399	31.5789	48.4848	18.6047	16.6667		33.758	35.6322	40.7407	30	48.1481	34.7826	17.8571	30	21.8182		36.3924	29.7203	27.2727	22.2222	22.2222	27.027	42.0455		33.557
	(739/2083)	(215/545)	(12/26)	(33/66)	(24/54)	(97/253)	(6/19)	(32/66)	(8/43)	(3/18)		(159/471)	(31/87)	(33/81)	(21/70)	(26/54)	(16/46)	(5/28)	(15/50)	(12/55)		(230/632)	(85/286)	(12/44)	(14/63)	(12/54)	(10/37)	(37/88)		(50/149)
Vaccine available
Yes	52.3	43.6697	60	51.5152	30.9091	42.0635	42.1053	38.806	51.1628	55.5556	0.237	53.6017	54.023	48.1481	41.6667	51.8519	57.7778	71.4286	58	61.8182	0.128	54.5597	56.2937	47.7273	54.0984	50	48.6486	68.8889	0.240	62	<0.001
	(1092/2090)	(238/545)	(15/25)	(34/66)	(17/55)	(106/252)	(8/19)	(26/67)	(22/43)	(10/18)		(253/472)	(47/87)	(39/81)	(30/72)	(28/54)	(26/45)	(20/28)	(29/50)	(34/55)		(347/636)	(161/286)	(21/44)	(33/61)	(27/54)	(18/37)	(62/90)		(93/150)
No	3.8	2.93578	4	3.0303	1.81818	2.77778	5.26316	1.49254	4.65116	5.55556		4.44915	3.44828	2.46914	5.55556	1.85185	2.22222	7.14286	6	9.09091		3.93082	3.84615	4.54545	3.27869	5.55556	5.40541	2.22222		3.33333
	(79/2090)	(16/545)	(1/25)	(2/66)	(1/55)	(7/252)	(1/19)	(1/67)	(2/43)	(1/18)		(21/472)	(3/87)	(2/81)	(4/72)	(1/54)	(1/45)	(2/28)	(3/50)	(5/55)		(25/636)	(11/286)	(2/44)	(2/61)	(3/54)	(2/37)	(2/90)		(5/150)
DK/CR	44	53.3945	36	45.4545	67.2727	55.1587	52.6316	59.7015	44.186	38.8889		41.9492	42.5287	49.3827	52.7778	46.2963	40	21.4286	36	29.0909		41.5094	39.8601	47.7273	42.623	44.4444	45.9459	28.8889		34.6667
	(919/2090)	(291/545)	(9/25)	(30/66)	(37/55)	(139/252)	(10/19)	(40/67)	(19/43)	(7/18)		(198/472)	(37/87)	(40/81)	(38/72)	(25/54)	(18/45)	(6/28)	(18/50)	(16/55)		(264/636)	(114/286)	(21/44)	(26/61)	(24/54)	(17/37)	(26/90)		(52/150)
Use of vaccine against canine leishmaniasis
Yes, every year	21.7	14.3599	16.2791	12.3077	8.10811	15.1261	26.3158	11.7647	23.6842	13.3333	0.366	20.5543	18.2796	17.8571	13.7931	18.8679	25	35.7143	25.7143	26.4151	0.039	28.1726	25.498	21.0526	22.807	29.7872	24.1379	27.5	0.872	31.9328	<0.001
	(385/1775)	(83/578)	(7/43)	(8/65)	(6/74)	(36/238)	(5/19)	(10/85)	(9/38)	(2/15)		(89/433)	(17/93)	(15/84)	(8/58)	(10/53)	(11/44)	(5/14)	(9/35)	(14/53)		(111/394)	(64/251)	(8/38)	(13/57)	(14/47)	(7/29)	(22/80)		(38/119)
Yes, some years	5.9	4.49827	2.32558	3.07692	4.05405	4.62185	5.26316	7.05882	5.26316	0		6.00462	6.45161	3.57143	6.89655	3.77358	6.81818	28.5714	8.57143	1.88679		7.86802	3.18725	2.63158	3.50877	0	3.44828	5		11.7647
	(105/1775)	(26/578)	(1/43)	(2/65)	(3/74)	(11/238)	(1/19)	(6/85)	(2/38)	(0/15)		(26/433)	(6/93)	(3/84)	(4/58)	(2/53)	(3/44)	(4/14)	(3/35)	(1/53)		(31/394)	(8/251)	(1/38)	(2/57)	(0/47)	(1/29)	(4/80)		(14/119)
No	5.4	2.59516	2.32558	6.15385	2.7027	2.10084	0	1.17647	2.63158	6.66667		5.77367	5.37634	2.38095	5.17241	7.54717	4.54545	0	8.57143	11.3208		9.13706	5.57769	7.89474	1.75439	6.38298	0	8.75		4.20168
	(95/1775)	(15/578)	(1/43)	(4/65)	(2/74)	(5/238)	(0/19)	(1/85)	(1/38)	(1/15)		(25/433)	(5/93)	(2/84)	(3/58)	(4/53)	(2/44)	(0/14)	(3/35)	(6/53)		(36/394)	(14/251)	(3/38)	(1/57)	(3/47)	(0/29)	(7/80)		(5/119)
DK/CR	67.1	78.3737	79.0698	78.4615	85.1351	78.1513	68.4211	80	68.4211	80		67.8984	69.8925	76.1905	74.1379	69.8113	63.6364	35.7143	57.1429	60.3774		54.8223	65.7371	68.4211	71.9298	63.8298	72.4138	58.75		52.1008
	(1190/1775)	(453/578)	(34/43)	(51/65)	(63/74)	(186/238)	(13/19)	(68/85)	(26/38)	(12/15)		(294/433)	(65/93)	(64/84)	(43/58)	(37/53)	(28/44)	(5/14)	(20/35)	(32/53)		(216/394)	(165/251)	(26/38)	(41/57)	(30/47)	(21/29)	(47/80)		(62/119)
Possible importation in animals
Yes	61.6	58.9041	61.7647	52.439	44.6154	62.2951	68.4211	57.6923	69.2308	45.4545	0.147	61.5101	56.701	60.6383	68.75	64.7887	54	86.2069	62.963	51.4706	0.071	64.6067	58.5139	42	53.4247	64.5161	72.5	61.2245	0.051	65.2439	0.174
	(1477/2399)	(387/657)	(21/34)	(43/82)	(29/65)	(190/305)	(13/19)	(45/78)	(36/52)	(10/22)		(334/543)	(55/97)	(57/94)	(55/80)	(46/71)	(27/50)	(25/29)	(34/54)	(35/68)		(460/712)	(189/323)	(21/50)	(39/73)	(40/62)	(29/40)	(60/98)		(107/164)
No	1.2	1.21766	0	2.43902	0	0.983607	0	2.5641	1.92308	0		1.84162	1.03093	3.19149	1.25	1.40845	2	3.44828	1.85185	1.47059		0.983146	0.309598	0	0	0	0	1.02041		1.21951
	(28/2399)	(8/657)	(0/34)	(2/82)	(0/65)	(3/305)	(0/19)	(2/78)	(1/52)	(0/22)		(10/543)	(1/97)	(3/94)	(1/80)	(1/71)	(1/50)	(1/29)	(1/54)	(1/68)		(7/712)	(1/323)	(0/50)	(0/73)	(0/62)	(0/40)	(1/98)		(2/164)
DK/CR	37.3	39.8782	38.2353	45.122	55.3846	36.7213	31.5789	39.7436	28.8462	54.5455		36.6483	42.268	36.1702	30	33.8028	44	10.3448	35.1852	47.0588		34.4101	41.1765	58	46.5753	35.4839	27.5	37.7551		33.5366
	(894/2399)	(262/657)	(13/34)	(37/82)	(36/65)	(112/305)	(6/19)	(31/78)	(15/52)	(12/22)		(199/543)	(41/97)	(34/94)	(24/80)	(24/71)	(22/50)	(3/29)	(19/54)	(32/68)		(245/712)	(133/323)	(29/50)	(34/73)	(22/62)	(11/40)	(37/98)		(55/164)
Affects humans
Yes	53.8	56.4433	52.5	50.5263	55.5556	62.1083	31.5789	54.3478	52.381	46.1538	0.079	51.8707	50	51.4286	54.4444	51.9481	48.0769	56.6667	59.6491	46.4789	0.714	51.6297	56.6572	54.902	44.5783	52.1739	63.6364	66.9811	0.066	51.6484	0.333
	(1433/2666)	(438/776)	(21/40)	(48/95)	(50/90)	(218/351)	(6/19)	(50/92)	(33/63)	(12/26)		(305/588)	(53/106)	(54/105)	(49/90)	(40/77)	(25/52)	(17/30)	(34/57)	(33/71)		(396/767)	(200/353)	(28/51)	(37/83)	(36/69)	(28/44)	(71/106)		(94/182)
No	5.5	4.76804	2.5	6.31579	3.33333	3.4188	10.5263	4.34783	7.93651	15.3846		6.46259	4.71698	8.57143	6.66667	9.09091	1.92308	10	7.01754	4.22535		5.47588	4.53258	1.96078	7.22892	2.89855	6.81818	3.77358		7.69231
	(147/2666)	(37/776)	(1/40)	(6/95)	(3/90)	(12/351)	(2/19)	(4/92)	(5/63)	(4/26)		(38/588)	(5/106)	(9/105)	(6/90)	(7/77)	(1/52)	(3/30)	(4/57)	(3/71)		(42/767)	(16/353)	(1/51)	(6/83)	(2/69)	(3/44)	(4/106)		(14/182)
DK/CR	40.7	38.7887	45	43.1579	41.1111	34.4729	57.8947	41.3043	39.6825	38.4615		41.6667	45.283	40	38.8889	38.961	50	33.3333	33.3333	49.2958		42.8944	38.8102	43.1373	48.1928	44.9275	29.5455	29.2453		40.6593
	(1086/2666)	(301/776)	(18/40)	(41/95)	(37/90)	(121/351)	(11/19)	(38/92)	(25/63)	(10/26)		(245/588)	(48/106)	(42/105)	(35/90)	(30/77)	(26/52)	(10/30)	(19/57)	(35/71)		(329/767)	(137/353)	(22/51)	(40/83)	(31/69)	(13/44)	(31/106)		(74/182)
Organs affected in humans
Skin	61.8	69.5876	30	71.4286	62.5	74.7253	60	69.5652	78.5714	66.6667		63.9098	61.1111	74.0741	57.1429	78.9474	55.5556	60	56.25	53.8462		62.0253	47.619	30.7692	38.8889	69.2308	40	56		50
	(380/615)	(135/194)	(3/10)	(15/21)	(15/24)	(68/91)	(3/5)	(16/23)	(11/14)	(4/6)		(85/133)	(11/18)	(20/27)	(12/21)	(15/19)	(5/9)	(6/10)	(9/16)	(7/13)		(98/158)	(40/84)	(4/13)	(7/18)	(9/13)	(6/15)	(14/25)		(23/46)
Liver/spleen	37.8	30.9278	20	9.52381	29.1667	39.5604	40	39.1304	14.2857	0		33.0827	44.4444	33.3333	19.0476	21.0526	33.3333	50	37.5	38.4615		48.7342	46.4286	23.0769	61.1111	38.4615	53.3333	48		28.2609
	(232/615)	(60/194)	(2/10)	(2/21)	(7/24)	(36/91)	(2/5)	(9/23)	(2/14)	(0/6)		(44/133)	(8/18)	(9/27)	(4/21)	(4/19)	(3/9)	(5/10)	(6/16)	(5/13)		(77/158)	(39/84)	(3/13)	(11/18)	(5/13)	(8/15)	(12/25)		(13/46)
Heart/lungs	21.6	14.9485	40	9.52381	16.6667	16.4835	0	8.69565	14.2857	0		23.3083	11.1111	18.5185	38.0952	21.0526	11.1111	40	12.5	38.4615		24.6835	22.619	38.4615	27.7778	15.3846	13.3333	20		34.7826
	(133/615)	(29/194)	(4/10)	(2/21)	(4/24)	(15/91)	(0/5)	(2/23)	(2/14)	(0/6)		(31/133)	(2/18)	(5/27)	(8/21)	(4/19)	(1/9)	(4/10)	(2/16)	(5/13)		(39/158)	(19/84)	(5/13)	(5/18)	(2/13)	(2/15)	(5/25)		(16/46)
Eyes	12	9.27835	10	9.52381	16.6667	8.79121	0	0	14.2857	16.6667		13.5338	11.1111	7.40741	14.2857	15.7895	22.2222	10	12.5	23.0769		14.557	10.7143	0	11.1111	7.69231	20	12		15.2174
	(74/615)	(18/194)	(1/10)	(2/21)	(4/24)	(8/91)	(0/5)	(0/23)	(2/14)	(1/6)		(18/133)	(2/18)	(2/27)	(3/21)	(3/19)	(2/9)	(1/10)	(2/16)	(3/13)		(23/158)	(9/84)	(0/13)	(2/18)	(1/13)	(3/15)	(3/25)		(7/46)
Brain	12.8	11.3402	30	4.7619	8.33333	13.1868	20	4.34783	7.14286	16.6667		14.2857	11.1111	14.8148	9.52381	10.5263	11.1111	40	6.25	23.0769		12.6582	5.95238	0	5.55556	0	0	16		10.8696
	(79/615)	(22/194)	(3/10)	(1/21)	(2/24)	(12/91)	(1/5)	(1/23)	(1/14)	(1/6)		(19/133)	(2/18)	(4/27)	(2/21)	(2/19)	(1/9)	(4/10)	(1/16)	(3/13)		(20/158)	(5/84)	(0/13)	(1/18)	(0/13)	(0/15)	(4/25)		(5/46)
Others	1.8	1.03093	0	0	0	1.0989	20	0	0	0		3.00752	0	0	9.52381	5.26316	0	0	6.25	0		1.26582	4.7619	0	0	0	26.6667	0		0
	(11/615)	(2/194)	(0/10)	(0/21)	(0/24)	(1/91)	(1/5)	(0/23)	(0/14)	(0/6)		(4/133)	(0/18)	(0/27)	(2/21)	(1/19)	(0/9)	(0/10)	(1/16)	(0/13)		(2/158)	(4/84)	(0/13)	(0/18)	(0/13)	(4/15)	(0/25)		(0/46)
DK/CR	57.1	55.7078	52.381	56.25	52	58.2569	16.6667	54	57.5758	50		56.3934	66.0377	50	57.1429	52.5	64	41.1765	52.9412	60.6061		60.101	58	53.5714	51.3514	63.8889	46.4286	64.7887		51.0638
	(818/1433)	(244/438)	(11/21)	(27/48)	(26/50)	(127/218)	(1/6)	(27/50)	(19/33)	(6/12)		(172/305)	(35/53)	(27/54)	(28/49)	(21/40)	(16/25)	(7/17)	(18/34)	(20/33)		(238/396)	(116/200)	(15/28)	(19/37)	(23/36)	(13/28)	(46/71)		(48/94)
Treatable in humans
Yes	55.6	59.62	60	60	56.25	60	66.6667	62.5	60.6061	45.4545	0.859	56.7568	50.9804	56.3636	51.0204	66.6667	54.5455	62.5	65.625	53.125	0.387	52.1519	53.2258	60	57.1429	50	50	51.5625	0.972	53.3333	0.652
	(772/1388)	(251/421)	(12/20)	(27/45)	(27/48)	(126/210)	(4/6)	(30/48)	(20/33)	(5/11)		(168/296)	(26/51)	(31/55)	(25/49)	(26/39)	(12/22)	(10/16)	(21/32)	(17/32)		(206/395)	(99/186)	(15/25)	(20/35)	(17/34)	(14/28)	(33/64)		(48/90)
No	1.8	1.90024	5	4.44444	4.16667	1.42857	0	0	0	0		1.35135	0	0	0	0	4.54545	6.25	3.125	3.125		1.77215	2.15054	0	2.85714	2.94118	3.57143	1.5625		2.22222
	(25/1388)	(8/421)	(1/20)	(2/45)	(2/48)	(3/210)	(0/6)	(0/48)	(0/33)	(0/11)		(4/296)	(0/51)	(0/55)	(0/49)	(0/39)	(1/22)	(1/16)	(1/32)	(1/32)		(7/395)	(4/186)	(0/25)	(1/35)	(1/34)	(1/28)	(1/64)		(2/90)
DK/CR	42.6	38.4798	35	35.5556	39.5833	38.5714	33.3333	37.5	39.3939	54.5455		41.8919	49.0196	43.6364	48.9796	33.3333	40.9091	31.25	31.25	43.75		46.0759	44.6237	40	40	47.0588	46.4286	46.875		44.4444
	(591/1388)	(162/421)	(7/20)	(16/45)	(19/48)	(81/210)	(2/6)	(18/48)	(13/33)	(6/11)		(124/296)	(25/51)	(24/55)	(24/49)	(13/39)	(9/22)	(5/16)	(10/32)	(14/32)		(182/395)	(83/186)	(10/25)	(14/35)	(16/34)	(13/28)	(30/64)		(40/90)
Lethal in humans
Yes	35.5	32.3288	35	33.3333	22.2222	37.5	0	27.907	28.5714	0	0.291	38.2239	33.3333	40	31.9149	44.1176	43.4783	73.3333	42.3077	16.6667	0.100	32.8691	40.5882	36.3636	41.1765	40.625	45.8333	39.6552	0.941	40.9639	0.295
	(438/1236)	(118/365)	(7/20)	(14/42)	(8/36)	(69/184)	(0/3)	(12/43)	(8/28)	(0/9)		(99/259)	(15/45)	(18/45)	(15/47)	(15/34)	(10/23)	(11/15)	(11/26)	(4/24)		(118/359)	(69/170)	(8/22)	(14/34)	(13/32)	(11/24)	(23/58)		(34/83)
No	9.1	10.411	15	11.9048	13.8889	9.78261	33.3333	6.97674	10.7143	0		6.17761	4.44444	4.44444	6.38298	5.88235	0	6.66667	7.69231	16.6667		10.3064	8.82353	9.09091	11.7647	12.5	8.33333	5.17241		7.22892
	(112/1236)	(38/365)	(3/20)	(5/42)	(5/36)	(18/184)	(1/3)	(3/43)	(3/28)	(0/9)		(16/259)	(2/45)	(2/45)	(3/47)	(2/34)	(0/23)	(1/15)	(2/26)	(4/24)		(37/359)	(15/170)	(2/22)	(4/34)	(4/32)	(2/24)	(3/58)		(6/83)
DK/CR	55.5	57.2603	50	54.7619	63.8889	52.7174	66.6667	65.1163	60.7143	100		55.5985	62.2222	55.5556	61.7021	50	56.5217	20	50	66.6667		56.8245	50.5882	54.5455	47.0588	46.875	45.8333	55.1724		51.8072
	(686/1236)	(209/365)	(10/20)	(23/42)	(23/36)	(97/184)	(2/3)	(28/43)	(17/28)	(9/9)		(144/259)	(28/45)	(25/45)	(29/47)	(17/34)	(13/23)	(3/15)	(13/26)	(16/24)		(204/359)	(86/170)	(12/22)	(16/34)	(15/32)	(11/24)	(32/58)		(43/83)
Preventable in humans
Yes	56.2	58.1769	64.7059	52.381	50	62.1053	0	59.0909	53.5714	55.5556	0.302	58.0769	44.4444	60.8696	53.1915	62.8571	72.7273	57.1429	62.963	62.5	0.467	53.0055	55.4913	60.8696	53.125	56.25	54.1667	54.8387	0.858	57.3171	0.222
	(705/1254)	(217/373)	(11/17)	(22/42)	(20/40)	(118/190)	(0/3)	(26/44)	(15/28)	(5/9)		(151/260)	(20/45)	(28/46)	(25/47)	(22/35)	(16/22)	(8/14)	(17/27)	(15/24)		(194/366)	(96/173)	(14/23)	(17/32)	(18/32)	(13/24)	(34/62)		(47/82)
No	1.4	2.41287	5.88235	4.7619	5	1.05263	0	2.27273	3.57143	0		0	0	0	0	0	0	0	0	0		1.63934	0.578035	0	0	0	4.16667	0		2.43902
	(18/1254)	(9/373)	(1/17)	(2/42)	(2/40)	(2/190)	(0/3)	(1/44)	(1/28)	(0/9)		(0/260)	(0/45)	(0/46)	(0/47)	(0/35)	(0/22)	(0/14)	(0/27)	(0/24)		(6/366)	(1/173)	(0/23)	(0/32)	(0/32)	(1/24)	(0/62)		(2/82)
DK/CR	42.4	39.4102	29.4118	42.8571	45	36.8421	100	38.6364	42.8571	44.4444		41.9231	55.5556	39.1304	46.8085	37.1429	27.2727	42.8571	37.037	37.5		45.3552	43.9306	39.1304	46.875	43.75	41.6667	45.1613		40.2439
	(531/1254)	(147/373)	(5/17)	(18/42)	(18/40)	(70/190)	(3/3)	(17/44)	(12/28)	(4/9)		(109/260)	(25/45)	(18/46)	(22/47)	(13/35)	(6/22)	(6/14)	(10/27)	(9/24)		(166/366)	(76/173)	(9/23)	(15/32)	(14/32)	(10/24)	(28/62)		(33/82)
Present in Portugal in humans
Yes	78.7	77.5744	80.9524	72.3404	72.549	81.7352	66.6667	73.4694	75.7576	63.6364	0.366	84.6405	84.9057	80	84	85	84	100	81.8182	87.8788	0.860	74.5098	78.6802	80.7692	64.8649	68.5714	100	81.6901	0.005	82.9787	0.042
	(1135/1442)	(339/437)	(17/21)	(34/47)	(37/51)	(179/219)	(4/6)	(36/49)	(25/33)	(7/11)		(259/306)	(45/53)	(44/55)	(42/50)	(34/40)	(21/25)	(17/17)	(27/33)	(29/33)		(304/408)	(155/197)	(21/26)	(24/37)	(24/35)	(28/28)	(58/71)		(78/94)
No	0.8	0.686499	0	0	0	0.913242	0	0	0	9.09091		1.30719	1.88679	3.63636	0	0	0	0	3.0303	0		0.980392	0	0	0	0	0	0		1.06383
	(12/1442)	(3/437)	(0/21)	(0/47)	(0/51)	(2/219)	(0/6)	(0/49)	(0/33)	(1/11)		(4/306)	(1/53)	(2/55)	(0/50)	(0/40)	(0/25)	(0/17)	(1/33)	(0/33)		(4/408)	(0/197)	(0/26)	(0/37)	(0/35)	(0/28)	(0/71)		(1/94)
DK/CR	20.4	21.7391	19.0476	27.6596	27.451	17.3516	33.3333	26.5306	24.2424	27.2727		14.0523	13.2075	16.3636	16	15	16	0	15.1515	12.1212		24.5098	21.3198	19.2308	35.1351	31.4286	0	18.3099		15.9574
	(295/1442)	(95/437)	(4/21)	(13/47)	(14/51)	(38/219)	(2/6)	(13/49)	(8/33)	(3/11)		(43/306)	(7/53)	(9/55)	(8/50)	(6/40)	(4/25)	(0/17)	(5/33)	(4/33)		(100/408)	(42/197)	(5/26)	(13/37)	(11/35)	(0/28)	(13/71)		(15/94)
Local risk in humans
None	7.4	5.95238	0	11.1111	12	4.54545	0	6.66667	0	40	0.259	5.43478	3.84615	2.85714	8.33333	3.84615	0	7.14286	5	13.6364	0.579	10.8225	5.26316	5.88235	5.55556	12.5	0	4.7619	0.262	8.92857	0.019
	(62/837)	(15/252)	(0/13)	(3/27)	(3/25)	(6/132)	(0/3)	(2/30)	(0/17)	(2/5)		(10/184)	(1/26)	(1/35)	(2/24)	(1/26)	(0/17)	(1/14)	(1/20)	(3/22)		(25/231)	(6/114)	(1/17)	(1/18)	(2/16)	(0/21)	(2/42)		(5/56)
Low	77.3	82.9365	76.9231	77.7778	80	86.3636	100	83.3333	82.3529	40		71.7391	69.2308	68.5714	75	80.7692	88.2353	64.2857	75	54.5455		75.3247	79.8246	88.2353	61.1111	75	90.4762	80.9524		73.2143
	(647/837)	(209/252)	(10/13)	(21/27)	(20/25)	(114/132)	(3/3)	(25/30)	(14/17)	(2/5)		(132/184)	(18/26)	(24/35)	(18/24)	(21/26)	(15/17)	(9/14)	(15/20)	(12/22)		(174/231)	(91/114)	(15/17)	(11/18)	(12/16)	(19/21)	(34/42)		(41/56)
Medium	13.9	9.52381	15.3846	11.1111	8	7.57576	0	10	17.6471	20		19.5652	26.9231	20	16.6667	11.5385	5.88235	28.5714	15	31.8182		13.4199	14.9123	5.88235	33.3333	12.5	9.52381	14.2857		14.2857
	(116/837)	(24/252)	(2/13)	(3/27)	(2/25)	(10/132)	(0/3)	(3/30)	(3/17)	(1/5)		(36/184)	(7/26)	(7/35)	(4/24)	(3/26)	(1/17)	(4/14)	(3/20)	(7/22)		(31/231)	(17/114)	(1/17)	(6/18)	(2/16)	(2/21)	(6/42)		(8/56)
High	1.4	1.19048	7.69231	0	0	1.51515	0	0	0	0		3.26087	0	8.57143	0	3.84615	5.88235	0	5	0		0.4329	0	0	0	0	0	0		3.57143
	(12/837)	(3/252)	(1/13)	(0/27)	(0/25)	(2/132)	(0/3)	(0/30)	(0/17)	(0/5)		(6/184)	(0/26)	(3/35)	(0/24)	(1/26)	(1/17)	(0/14)	(1/20)	(0/22)		(1/231)	(0/114)	(0/17)	(0/18)	(0/16)	(0/21)	(0/42)		(2/56)
DK/CR	36.4	26.0997	23.5294	22.8571	30.5556	26.6667	25	18.9189	34.6154	16.6667		28.4047	42.2222	18.6047	41.4634	23.5294	19.0476	17.6471	25.9259	31.8182		25.2427	25.4902	19.0476	25	33.3333	25	25		30
	(303/1140)	(89/341)	(4/17)	(8/35)	(11/36)	(48/180)	(1/4)	(7/37)	(9/26)	(1/6)		(73/257)	(19/45)	(8/43)	(17/41)	(8/34)	(4/21)	(3/17)	(7/27)	(7/22)		(78/309)	(39/153)	(4/21)	(6/24)	(8/24)	(7/28)	(14/56)		(24/80)
Possible importation in humans
Yes	70.2	72.1198	70	70.2128	62.7451	75.2294	50	75	72.7273	63.6364	0.540	72.8758	77.3585	70.9091	73.4694	70	76	88.2353	70.5882	63.6364	0.841	68.1592	66.8367	42.3077	70.2703	69.4444	85.1852	65.7143	0.011	68.0851	0.450
	(1005/1432)	(313/434)	(14/20)	(33/47)	(32/51)	(164/218)	(3/6)	(36/48)	(24/33)	(7/11)		(223/306)	(41/53)	(39/55)	(36/49)	(28/40)	(19/25)	(15/17)	(24/34)	(21/33)		(274/402)	(131/196)	(11/26)	(26/37)	(25/36)	(23/27)	(46/70)		(64/94)
No	1.1	0.921659	0	2.12766	1.96078	0.458716	0	2.08333	0	0		0.653595	0	1.81818	2.04082	0	0	0	0	0		1.24378	1.02041	0	0	2.77778	3.7037	0		3.19149
	(16/1432)	(4/434)	(0/20)	(1/47)	(1/51)	(1/218)	(0/6)	(1/48)	(0/33)	(0/11)		(2/306)	(0/53)	(1/55)	(1/49)	(0/40)	(0/25)	(0/17)	(0/34)	(0/33)		(5/402)	(2/196)	(0/26)	(0/37)	(1/36)	(1/27)	(0/70)		(3/94)
DK/CR	28.7	26.9585	30	27.6596	35.2941	24.3119	50	22.9167	27.2727	36.3636		26.4706	22.6415	27.2727	24.4898	30	24	11.7647	29.4118	36.3636		30.597	32.1429	57.6923	29.7297	27.7778	11.1111	34.2857		28.7234
	(411/1432)	(117/434)	(6/20)	(13/47)	(18/51)	(53/218)	(3/6)	(11/48)	(9/33)	(4/11)		(81/306)	(12/53)	(15/55)	(12/49)	(12/40)	(6/25)	(2/17)	(10/34)	(12/33)		(123/402)	(63/196)	(15/26)	(11/37)	(10/36)	(3/27)	(24/70)		(27/94)
Regular contact with wild animals
Yes	4.2	2.59516	1.6129	1.42857	0.724638	2.38971	0	3.40136	7.24638	9.67742	0.025	5.94354	4.03226	4.87805	3.8835	5.26316	6.89655	15.625	4.54545	11.1111	0.203	3.02703	8.11456	9.375	12.1212	2.5641	5.76923	8.73016	0.185	5.60748	<0.001
	(144/3387)	(30/1156)	(1/62)	(2/140)	(1/138)	(13/544)	(0/25)	(5/147)	(5/69)	(3/31)		(40/673)	(5/124)	(6/123)	(4/103)	(5/95)	(4/58)	(5/32)	(3/66)	(8/72)		(28/925)	(34/419)	(6/64)	(12/99)	(2/78)	(3/52)	(11/126)		(12/214)
No	95.7	97.4048	98.3871	98.5714	99.2754	97.6103	100	96.5986	92.7536	90.3226		94.0565	95.9677	95.122	96.1165	94.7368	93.1034	84.375	95.4545	88.8889		96.973	91.8854	90.625	87.8788	97.4359	94.2308	91.2698		94.3925
	(3243/3387)	(1126/1156)	(61/62)	(138/140)	(137/138)	(531/544)	(25/25)	(142/147)	(64/69)	(28/31)		(633/673)	(119/124)	(117/123)	(99/103)	(90/95)	(54/58)	(27/32)	(63/66)	(64/72)		(897/925)	(385/419)	(58/64)	(87/99)	(76/78)	(49/52)	(115/126)		(202/214)
DK/CR	2.2	1.86757	3.125	2.77778	2.12766	1.27042	0	3.28947	1.42857	0		2.46377	0.8	3.90625	3.73832	2.06186	0	0	1.49254	5.26316		2.01271	3.00926	4.47761	1	4.87805	1.88679	3.07692		2.72727
	(77/3464)	(22/1178)	(2/64)	(4/144)	(3/141)	(7/551)	(0/25)	(5/152)	(1/70)	(0/31)		(17/690)	(1/125)	(5/128)	(4/107)	(2/97)	(0/58)	(0/32)	(1/67)	(4/76)		(19/944)	(13/432)	(3/67)	(1/100)	(4/82)	(1/53)	(4/130)		(6/220)
Regular contact with domestic animals
Yes	70.6	69.967	65.6716	62.7586	72.7273	68.7831	85.1852	76.6234	72.973	67.6471	0.109	77.7166	78.4173	77.9412	72.8972	79.4118	89.3939	72.7273	64.1791	84.4156	0.022	63.5707	74.0909	74.2424	69.9029	75.2941	73.2143	76.9231	0.812	73.5931	<0.001
	(2524/3578)	(848/1212)	(44/67)	(91/145)	(104/143)	(390/567)	(23/27)	(118/154)	(54/74)	(23/34)		(565/727)	(109/139)	(106/136)	(78/107)	(81/102)	(59/66)	(24/33)	(43/67)	(65/77)		(616/969)	(326/440)	(49/66)	(72/103)	(64/85)	(41/56)	(100/130)		(170/231)
No	29.4	30.033	34.3284	37.2414	27.2727	31.2169	14.8148	23.3766	27.027	32.3529		22.2834	21.5827	22.0588	27.1028	20.5882	10.6061	27.2727	35.8209	15.5844		36.4293	25.9091	25.7576	30.0971	24.7059	26.7857	23.0769		26.4069
	(1054/3578)	(364/1212)	(23/67)	(54/145)	(39/143)	(177/567)	(4/27)	(36/154)	(20/74)	(11/34)		(162/727)	(30/139)	(30/136)	(29/107)	(21/102)	(7/66)	(9/33)	(24/67)	(12/77)		(353/969)	(114/440)	(17/66)	(31/103)	(21/85)	(15/56)	(30/130)		(61/231)
DK/CR	1.8	1.70316	2.89855	2.68456	1.37931	1.21951	0	3.14465	1.33333	0		1.88934	0.714286	2.85714	3.6036	0.970874	0	0	1.47059	3.75		1.62437	2.00445	2.94118	0.961538	1.16279	1.75439	2.98507		2.53165
	(66/3644)	(21/1233)	(2/69)	(4/149)	(2/145)	(7/574)	(0/27)	(5/159)	(1/75)	(0/34)		(14/741)	(1/140)	(4/140)	(4/111)	(1/103)	(0/66)	(0/33)	(1/68)	(3/80)		(16/985)	(9/449)	(2/68)	(1/104)	(1/86)	(1/57)	(4/134)		(6/237)
Regular nighttime outdoor activities
Yes	24.2	19.7074	24.6154	22.5352	16.9118	18.2657	8	22.1477	19.7183	32.2581	0.266	28.4257	30	25.6	33.9806	25.2632	28.5714	28.125	27.2727	27.7778	0.924	23.0603	30.3828	26.5625	29.8969	21.519	43.3962	32.8	0.088	27.7778	<0.001
	(825/3409)	(229/1162)	(16/65)	(32/142)	(23/136)	(99/542)	(2/25)	(33/149)	(14/71)	(10/31)		(195/686)	(39/130)	(32/125)	(35/103)	(24/95)	(18/63)	(9/32)	(18/66)	(20/72)		(214/928)	(127/418)	(17/64)	(29/97)	(17/79)	(23/53)	(41/125)		(60/216)
No	75.8	80.2926	75.3846	77.4648	83.0882	81.7343	92	77.8523	80.2817	67.7419		71.5743	70	74.4	66.0194	74.7368	71.4286	71.875	72.7273	72.2222		76.9397	69.6172	73.4375	70.1031	78.481	56.6038	67.2		72.2222
	(2584/3409)	(933/1162)	(49/65)	(110/142)	(113/136)	(443/542)	(23/25)	(116/149)	(57/71)	(21/31)		(491/686)	(91/130)	(93/125)	(68/103)	(71/95)	(45/63)	(23/32)	(48/66)	(52/72)		(714/928)	(291/418)	(47/64)	(68/97)	(62/79)	(30/53)	(84/125)		(156/216)
DK/CR	2.1	2.10615	2.98507	2.73973	1.44928	1.98915	0	3.24675	1.38889	0		2.1398	0	3.84615	2.83019	3.06122	0	0	1.49254	4		1.90275	2.33645	3.0303	1.02041	2.46914	1.85185	3.10078		2.7027
	(74/3483)	(25/1187)	(2/67)	(4/146)	(2/138)	(11/553)	(0/25)	(5/154)	(1/72)	(0/31)		(15/701)	(0/130)	(5/130)	(3/106)	(3/98)	(0/63)	(0/32)	(1/67)	(3/75)		(18/946)	(10/428)	(2/66)	(1/98)	(2/81)	(1/54)	(4/129)		(6/222)
Nets in some/all windows/doors
Yes, in all	6.6	3.46249	1.44928	4.72973	3.37838	2.15054	0	7.09677	6.57895	3.125	<0.001	4.52055	7.04225	3.62319	2.77778	0	4.47761	9.375	4.61538	7.79221	0.002	6.44491	14.5455	20.3125	13.7255	9.41176	18.1818	14.1791	0.168	14.9123	<0.001
	(235/3572)	(42/1213)	(1/69)	(7/148)	(5/148)	(12/558)	(0/26)	(11/155)	(5/76)	(1/32)		(33/730)	(10/142)	(5/138)	(3/108)	(0/101)	(3/67)	(3/32)	(3/65)	(6/77)		(62/962)	(64/440)	(13/64)	(14/102)	(8/85)	(10/55)	(19/134)		(34/228)
Yes, in some	17.2	9.48063	8.69565	8.78378	10.8108	7.8853	34.6154	7.74194	9.21053	25		20.6849	18.3099	14.4928	20.3704	17.8218	20.8955	43.75	21.5385	29.8701		16.5281	30.4545	23.4375	27.451	42.3529	32.7273	27.6119		23.6842
	(613/3572)	(115/1213)	(6/69)	(13/148)	(16/148)	(44/558)	(9/26)	(12/155)	(7/76)	(8/32)		(151/730)	(26/142)	(20/138)	(22/108)	(18/101)	(14/67)	(14/32)	(14/65)	(23/77)		(159/962)	(134/440)	(15/64)	(28/102)	(36/85)	(18/55)	(37/134)		(54/228)
None	76.3	87.0569	89.8551	86.4865	85.8108	89.9642	65.3846	85.1613	84.2105	71.875		74.7945	74.6479	81.8841	76.8519	82.1782	74.6269	46.875	73.8462	62.3377		77.027	55	56.25	58.8235	48.2353	49.0909	58.209		61.4035
	(2724/3572)	(1056/1213)	(62/69)	(128/148)	(127/148)	(502/558)	(17/26)	(132/155)	(64/76)	(23/32)		(546/730)	(106/142)	(113/138)	(83/108)	(83/101)	(50/67)	(15/32)	(48/65)	(48/77)		(741/962)	(242/440)	(36/64)	(60/102)	(41/85)	(27/55)	(78/134)		(140/228)
DK/CR	1.8	1.62206	1.42857	0.671141	0.671141	2.10526	3.7037	1.27389	1.2987	3.0303		1.74966	0	1.42857	3.57143	2.88462	0	0	2.98507	2.53165		1.9368	2.00445	4.47761	0.970874	2.29885	3.50877	0.740741		2.14592
	(66/3638)	(20/1233)	(1/70)	(1/149)	(1/149)	(12/570)	(1/27)	(2/157)	(1/77)	(1/33)		(13/743)	(0/142)	(2/140)	(4/112)	(3/104)	(0/67)	(0/32)	(2/67)	(2/79)		(19/981)	(9/449)	(3/67)	(1/103)	(2/87)	(2/57)	(1/135)		(5/233)
Pet animal ownership
Yes	64.7	64.8237	75.7143	59.2105	66.0131	64.0138	68.9655	67.1053	62.8205	65.7143	0.457	72.3404	74.8252	71.2329	66.9643	78	86.5672	63.6364	59.4203	72.2892	0.015	57.673	66.4459	62.6866	60.9524		64.2857	73.913	0.225	65.8228	<0.001
	(2385/3688)	(809/1248)	(53/70)	(90/152)	(101/153)	(370/578)	(20/29)	(102/152)	(49/78)	(23/35)		(544/752)	(107/143)	(104/146)	(75/112)	(78/100)	(58/67)	(21/33)	(41/69)	(60/83)		(575/997)	(301/453)	(42/67)	(64/105)		(36/56)	(102/138)		(156/237)
Dogs	48.1	46.3141	61.4286	42.7632	48.366	41.1765	65.5172	55.9211	48.7179	42.8571	0.001	57.5798	65.035	57.5342	51.7857	53	65.6716	42.4242	50.7246	63.8554	0.058	39.5186	55.4084	56.7164	54.2857	54.023	51.7857	57.971	0.940	50.211	<0.001
	(1775/3688)	(578/1248)	(43/70)	(65/152)	(74/153)	(238/578)	(19/29)	(85/152)	(38/78)	(15/35)		(433/752)	(93/143)	(84/146)	(58/112)	(53/100)	(44/67)	(14/33)	(35/69)	(53/83)		(394/997)	(251/453)	(38/67)	(57/105)	(47/87)	(29/56)	(80/138)		(119/237)
Cats	21	22.5962	20	20.3947	20.915	27.1626	10.3448	17.7632	14.1026	20		23.4043	16.0839	21.9178	25	37	32.8358	33.3333	14.4928	15.6627		20.7623	16.1148	16.4179	10.4762	19.5402	16.0714	18.1159		14.7679
	(773/3688)	(282/1248)	(14/70)	(31/152)	(32/153)	(157/578)	(3/29)	(27/152)	(11/78)	(7/35)		(176/752)	(23/143)	(32/146)	(28/112)	(37/100)	(22/67)	(11/33)	(10/69)	(13/83)		(207/997)	(73/453)	(11/67)	(11/105)	(17/87)	(9/56)	(25/138)		(35/237)
Others******	6.6	7.37179	8.57143	6.57895	9.15033	7.95848	0	5.26316	6.41026	8.57143		5.31915	6.29371	6.84932	6.25	8	2.98507	3.0303	2.89855	1.20482		6.92076	5.96026	2.98507	4.7619	3.44828	14.2857	6.52174		7.173
	(245/3688)	(92/1248)	(6/70)	(10/152)	(14/153)	(46/578)	(0/29)	(8/152)	(5/78)	(3/35)		(40/752)	(9/143)	(10/146)	(7/112)	(8/100)	(2/67)	(1/33)	(2/69)	(1/83)		(69/997)	(27/453)	(2/67)	(5/105)	(3/87)	(8/56)	(9/138)		(17/237)
No	35.4	35.1763	24.2857	40.7895	33.9869	35.9862	31.0345	32.8947	37.1795	34.2857		27.7926	25.1748	28.7671	33.0357	22	13.4328	36.3636	40.5797	27.7108		42.327	33.5541	37.3134	39.0476	34.4828	35.7143	26.087		34.1772
	(1303/3688)	(439/1248)	(17/70)	(62/152)	(52/153)	(208/578)	(9/29)	(50/152)	(29/78)	(12/35)		(209/752)	(36/143)	(42/146)	(37/112)	(22/100)	(9/67)	(12/33)	(28/69)	(23/83)		(422/997)	(152/453)	(25/67)	(41/105)	(30/87)	(20/56)	(36/138)		(81/237)
Dog outdoors during nighttime			(/)
Yes	63.8	60.452	65	52.6316	67.1429	58.7156	68.4211	56.25	68.75	71.4286	0.449	69.25	75	67.1053	65.3846	68	65.8537	84.6154	67.6471	68	0.823	63.7333	62.9167	62.1622	54.717	77.7778	70.9677	56.7568	0.097	62.037	0.082
	(1055/1653)	(321/531)	(26/40)	(30/57)	(47/70)	(128/218)	(13/19)	(45/80)	(22/32)	(10/14)		(277/400)	(63/84)	(51/76)	(34/52)	(34/50)	(27/41)	(11/13)	(23/34)	(34/50)		(239/375)	(151/240)	(23/37)	(29/53)	(35/45)	(22/31)	(42/74)		(67/108)
Garden/backyard	82	85.6698	100	96.6667	91.4894	77.3438	76.9231	93.3333	77.2727	80		89.5307	85.7143	92.1569	91.1765	88.2353	96.2963	90.9091	91.3043	85.2941		71.1297	76.8212	73.913	51.7241	85.7143	77.2727	88.0952		83.5821
	(864/1055)	(275/321)	(26/26)	(29/30)	(43/47)	(99/128)	(10/13)	(42/45)	(17/22)	(8/10)		(248/277)	(54/63)	(47/51)	(31/34)	(30/34)	(26/27)	(10/11)	(21/23)	(29/34)		(170/239)	(116/151)	(17/23)	(15/29)	(30/35)	(17/22)	(37/42)		(56/67)
Street/road	30.3	29.2835	19.2308	23.3333	21.2766	37.5	23.0769	22.2222	31.8182	40		25.9928	26.9841	23.5294	26.4706	35.2941	29.6296	27.2727	30.4348	11.7647		41.4226	25.1656	30.4348	34.4828	22.8571	13.6364	23.8095		23.8806
	(319/1055)	(94/321)	(5/26)	(7/30)	(10/47)	(48/128)	(3/13)	(10/45)	(7/22)	(4/10)		(72/277)	(17/63)	(12/51)	(9/34)	(12/34)	(8/27)	(3/11)	(7/23)	(4/34)		(99/239)	(38/151)	(7/23)	(10/29)	(8/35)	(3/22)	(10/42)		(16/67)
Forest/bush	11.7	8.72274	7.69231	0	8.51064	8.59375	23.0769	8.88889	13.6364	10		10.4693	6.34921	1.96078	14.7059	11.7647	14.8148	27.2727	8.69565	17.6471		12.1339	16.5563	26.087	24.1379	11.4286	4.54545	16.6667		17.9104
	(123/1055)	(28/321)	(2/26)	(0/30)	(4/47)	(11/128)	(3/13)	(4/45)	(3/22)	(1/10)		(29/277)	(4/63)	(1/51)	(5/34)	(4/34)	(4/27)	(3/11)	(2/23)	(6/34)		(29/239)	(25/151)	(6/23)	(7/29)	(4/35)	(1/22)	(7/42)		(12/67)
Park	11.7	12.1495	3.84615	6.66667	6.38298	20.3125	7.69231	6.66667	13.6364	0		5.77617	7.93651	1.96078	8.82353	8.82353	7.40741	9.09091	4.34783	0		20.5021	8.60927	13.0435	13.7931	5.71429	0	9.52381		8.95522
	(123/1055)	(39/321)	(1/26)	(2/30)	(3/47)	(26/128)	(1/13)	(3/45)	(3/22)	(0/10)		(16/277)	(5/63)	(1/51)	(3/34)	(3/34)	(2/27)	(1/11)	(1/23)	(0/34)		(49/239)	(13/151)	(3/23)	(4/29)	(2/35)	(0/22)	(4/42)		(6/67)
Others	2.4	3.42679	3.84615	0	4.25532	5.46875	0	2.22222	0	0		2.52708	4.7619	3.92157	0	5.88235	0	0	0	0		0.41841	3.31126	0	6.89655	0	9.09091	2.38095		1.49254
	(25/1055)	(11/321)	(1/26)	(0/30)	(2/47)	(7/128)	(0/13)	(1/45)	(0/22)	(0/10)		(7/277)	(3/63)	(2/51)	(0/34)	(2/34)	(0/27)	(0/11)	(0/23)	(0/34)		(1/239)	(5/151)	(0/23)	(2/29)	(0/35)	(2/22)	(1/42)		(1/67)
No	36.2	39.548	35	47.3684	32.8571	41.2844	31.5789	43.75	31.25	28.5714		30.75	25	32.8947	34.6154	32	34.1463	15.3846	32.3529	32		36.2667	37.0833	37.8378	45.283	22.2222	29.0323	43.2432		37.963
	(598/1653)	(210/531)	(14/40)	(27/57)	(23/70)	(90/218)	(6/19)	(35/80)	(10/32)	(4/14)		(123/400)	(21/84)	(25/76)	(18/52)	(16/50)	(14/41)	(2/13)	(11/34)	(16/50)		(136/375)	(89/240)	(14/37)	(24/53)	(10/45)	(9/31)	(32/74)		(41/108)
DK/CR	0.2	0.375235	0	0	1.40845	0.456621	0	0	0	0		0	0	0	0	0	0	0	0	0		0	0.414938	0	1.85185	0	0	0		0
	(3/1656)	(2/533)	(0/40)	(0/57)	(1/71)	(1/219)	(0/19)	(0/80)	(0/32)	(0/14)		(0/400)	(0/84)	(0/76)	(0/52)	(0/50)	(0/41)	(0/13)	(0/34)	(0/50)		(0/375)	(1/241)	(0/37)	(1/54)	(0/45)	(0/31)	(0/74)		(0/108)
Use of repellents/insecticides in dog(s)
Yes	82.2	80.6641	88.8889	77.7778	80	78.5047	83.3333	84.4156	78.125	86.6667	0.770	83.1633	78.0488	81.0811	78.4314	88	79.4872	100	84.8485	92	0.242	86.1878	80.8511	86.4865	86.7925	73.3333	77.4194	79.7101	0.419	76.1905	0.096
	(1320/1605)	(413/512)	(32/36)	(42/54)	(52/65)	(168/214)	(15/18)	(65/77)	(25/32)	(13/15)		(326/392)	(64/82)	(60/74)	(40/51)	(44/50)	(31/39)	(13/13)	(28/33)	(46/50)		(312/362)	(190/235)	(32/37)	(46/53)	(33/45)	(24/31)	(55/69)		(80/105)
Spot-on	55	60.0484	31.25	66.6667	67.3077	61.9048	66.6667	58.4615	52	69.2308		57.9755	50	60	65	56.8182	54.8387	53.8462	53.5714	67.3913		50.9615	45.7895	34.375	45.6522	45.4545	50	50.9091		55
	(726/1320)	(248/413)	(10/32)	(28/42)	(35/52)	(104/168)	(10/15)	(38/65)	(13/25)	(9/13)		(189/326)	(32/64)	(36/60)	(26/40)	(25/44)	(17/31)	(7/13)	(15/28)	(31/46)		(159/312)	(87/190)	(11/32)	(21/46)	(15/33)	(12/24)	(28/55)		(44/80)
Collar	40.9	31.9613	25	35.7143	28.8462	29.7619	40	29.2308	56	38.4615		40.4908	40.625	33.3333	27.5	34.0909	45.1613	61.5385	46.4286	54.3478		49.0385	47.8947	25	58.6957	39.3939	50	56.3636		40
	(540/1320)	(132/413)	(8/32)	(15/42)	(15/52)	(50/168)	(6/15)	(19/65)	(14/25)	(5/13)		(132/326)	(26/64)	(20/60)	(11/40)	(15/44)	(14/31)	(8/13)	(13/28)	(25/46)		(153/312)	(91/190)	(8/32)	(27/46)	(13/33)	(12/24)	(31/55)		(32/80)
Pills	39.7	41.4044	75	30.9524	38.4615	47.619	20	30.7692	28	30.7692		35.8896	32.8125	45	45	43.1818	25.8065	15.3846	32.1429	28.2609		40.0641	42.6316	68.75	41.3043	39.3939	41.6667	30.9091		38.75
	(524/1320)	(171/413)	(24/32)	(13/42)	(20/52)	(80/168)	(3/15)	(20/65)	(7/25)	(4/13)		(117/326)	(21/64)	(27/60)	(18/40)	(19/44)	(8/31)	(2/13)	(9/28)	(13/46)		(125/312)	(81/190)	(22/32)	(19/46)	(13/33)	(10/24)	(17/55)		(31/80)
Shampoo	16.1	18.8862	40.625	11.9048	15.3846	17.2619	20	21.5385	12	23.0769		20.2454	23.4375	18.3333	25	13.6364	25.8065	15.3846	10.7143	23.913		8.65385	14.2105	12.5	21.7391	12.1212	16.6667	9.09091		20
	(213/1320)	(78/413)	(13/32)	(5/42)	(8/52)	(29/168)	(3/15)	(14/65)	(3/25)	(3/13)		(66/326)	(15/64)	(11/60)	(10/40)	(6/44)	(8/31)	(2/13)	(3/28)	(11/46)		(27/312)	(27/190)	(4/32)	(10/46)	(4/33)	(4/24)	(5/55)		(16/80)
Spray	4.5	4.84262	6.25	0	3.84615	5.55556	6.66667	4.61538	8	7.69231		5.21472	7.8125	3.33333	5	6.81818	3.22581	0	7.14286	4.34783		3.20513	4.21053	0	8.69565	0	8.33333	3.63636		6.25
	(59/1320)	(20/413)	(2/32)	(0/42)	(2/52)	(9/162)	(1/15)	(3/65)	(2/25)	(1/13)		(17/326)	(5/64)	(2/60)	(2/40)	(3/44)	(1/31)	(0/13)	(2/28)	(2/46)		(10/312)	(8/190)	(0/32)	(4/46)	(0/33)	(2/24)	(2/55)		(5/80)
Others	0.5	0.242131	0	0	0	0	0	1.53846	0	0		0.306748	0	0	0	0	0	0	0	2.17391		0.320513	1.05263	3.125	2.17391	0	0	0		1.25
	(6/1320)	(1/413)	(0/32)	(0/42)	(0/52)	(0/168)	(0/15)	(1/65)	(0/25)	(0/13)		(1/326)	(0/64)	(0/60)	(0/40)	(0/44)	(0/31)	(0/13)	(0/28)	(1/46)		(1/312)	(2/190)	(1/32)	(1/46)	(0/33)	(0/24)	(0/55)		(1/80)
All year round	62.8	63.1961	78.125	54.7619	75	65.4762	53.3333	52.3077	56	61.5385	0.301	59.5092	64.0625	63.3333	45	65.9091	58.0645	38.4615	67.8571	56.5217	0.247	66.6667	58.9474	59.375	47.8261	66.6667	50	67.2727	0.306	67.5	0.090
	(829/1320)	(261/413)	(25/32)	(23/42)	(39/52)	(110/168)	(8/15)	(34/65)	(14/25)	(8/13)		(194/326)	(41/64)	(38/60)	(18/40)	(29/44)	(18/31)	(5/13)	(19/28)	(26/46)		(208/312)	(112/190)	(19/32)	(22/46)	(22/33)	(12/24)	(37/55)		(54/80)
Summer	17.6	18.8862	12.5	28.5714	15.3846	19.6429	13.3333	21.5385	8	23.0769		21.1656	12.5	21.6667	25	15.9091	25.8065	30.7692	14.2857	32.6087		13.4615	17.8947	6.25	26.087	15.1515	20.8333	18.1818		12.5
	(233/1320)	(78/413)	(4/32)	(12/42)	(8/52)	(33/168)	(2/15)	(14/65)	(2/25)	(3/13)		(69/326)	(8/64)	(13/60)	(10/40)	(7/44)	(8/31)	(4/13)	(4/28)	(15/46)		(42/312)	(34/190)	(2/32)	(12/46)	(5/33)	(5/24)	(10/55)		(10/80)
Spring	13.6	13.5593	3.125	4.7619	9.61538	14.2857	6.66667	21.5385	28	7.69231		15.9509	9.375	11.6667	17.5	13.6364	22.5806	46.1538	3.57143	26.087		10.5769	15.7895	18.75	23.913	12.1212	16.6667	9.09091		12.5
	(180/1320)	(56/413)	(1/32)	(2/42)	(5/52)	(24/168)	(1/15)	(14/65)	(7/25)	(1/13)		(52/326)	(6/64)	(7/60)	(7/40)	(6/44)	(7/31)	(6/13)	(1/28)	(12/46)		(33/312)	(30/190)	(6/32)	(11/46)	(4/33)	(4/24)	(5/55)		(10/80)
Autumn	3.9	3.38983	3.125	0	0	4.7619	6.66667	4.61538	4	0		4.90798	6.25	1.66667	5	6.81818	6.45161	23.0769	3.57143	0		4.16667	3.68421	6.25	4.34783	0	4.16667	3.63636		2.5
	(52/1320)	(14/413)	(1/32)	(0/42)	(0/52)	(8/168)	(1/15)	(3/65)	(1/25)	(0/13)		(16/326)	(4/64)	(1/60)	(2/40)	(3/44)	(2/31)	(3/13)	(1/28)	(0/46)		(13/312)	(7/190)	(2/32)	(2/46)	(0/33)	(1/24)	(2/55)		(2/80)
Winter	0.9	1.45278	0	4.7619	0	1.78571	0	1.53846	0	0		0.920245	0	1.66667	2.5	0	0	0	0	2.17391		0.320513	1.05263	0	0	3.0303	0	1.81818		0
	(12/1320)	(6/413)	(0/32)	(2/42)	(0/52)	(3/168)	(0/15)	(1/65)	(0/25)	(0/13)		(3/326)	(0/64)	(1/60)	(1/40)	(0/44)	(0/31)	(0/13)	(0/28)	(1/46)		(1/312)	(2/190)	(0/32)	(0/46)	(1/33)	(0/24)	(1/55)		(0/80)
No	17.8	19.3359	11.1111	22.2222	20	21.4953	16.6667	15.5844	21.875	13.3333		16.8367	21.9512	18.9189	21.5686	12	20.5128	0	15.1515	8		13.8122	19.1489	13.5135	13.2075	26.6667	22.5806	20.2899		23.8095
	(285/1605)	(99/512)	(4/36)	(12/54)	(13/65)	(46/214)	(3/18)	(12/77)	(7/32)	(2/15)		(66/392)	(18/82)	(14/74)	(11/51)	(6/50)	(8/39)	(0/13)	(5/33)	(4/50)		(50/362)	(45/235)	(5/37)	(7/53)	(12/45)	(7/31)	(14/69)		(25/105)
DK/CR	2.8	3.7594	10	5.26316	8.4507	1.83486	5.26316	2.53165	0	0		2.48756	3.52941	2.63158	1.92308	0	4.87805	0	5.71429	0		2.42588	2.48963	0	1.85185	0	0	6.75676		0.943396
	(46/1651)	(20/532)	(4/40)	(3/57)	(6/71)	(4/218)	(1/19)	(2/79)	(0/32)	(0/15)		(10/402)	(3/85)	(2/76)	(1/52)	(0/50)	(2/41)	(0/13)	(2/35)	(0/50)		(9/371)	(6/241)	(0/37)	(1/54)	(0/45)	(0/31)	(5/74)		(1/106)
Regular veterinarian follow-up
Yes	90.7	89.272	92.3077	91.0714	89.5522	88.8889	89.4737	87.013	87.5	93.3333	0.988	87.8788	90.5882	88.1579	82.3529	82	87.5	100	85.2941	93.617	0.425	95.0954	88.9362	86.4865	85.1852	90.9091	93.5484	89.8551	0.784	95.283	0.002
	(1472/1625)	(466/522)	(36/39)	(51/56)	(60/67)	(192/216)	(17/19)	(67/77)	(28/32)	(14/15)		(348/396)	(77/85)	(67/76)	(42/51)	(41/50)	(35/40)	(13/13)	(29/34)	(44/47)		(349/367)	(209/235)	(32/37)	(46/54)	(40/44)	(29/31)	(62/69)		(101/106)
Every 2 years	6.7	5.64334	8.33333	2.12766	5.35714	5.97826	6.25	4.54545	8	675	0.479	7.4184	5.33333	10.9375	0	7.31707	5.71429	7.69231	11.1111	12.5	0.066	8.33333	6.09137	6.45161	8.88889	8.33333	3.57143	3.50877	0.615	5.05051	0.017
	(95/1411)	(25/443)	(3/36)	(1/47)	(3/56)	(11/184)	(1/16)	(3/66)	(2/25)	(81/12)		(25/337)	(4/75)	(7/64)	(0/42)	(3/41)	(2/35)	(1/13)	(3/27)	(5/40)		(28/336)	(12/197)	(2/31)	(4/45)	(3/36)	(1/28)	(2/57)		(5/99)
Once a year	51.3	51.4673	50	65.9574	42.8571	47.2826	43.75	59.0909	48	75		57.27	68	46.875	71.4286	63.4146	51.4286	69.2308	44.4444	42.5		42.5595	54.3147	38.7097	57.7778	55.5556	53.5714	59.6491		54.5455
	(724/1411)	(228/443)	(18/36)	(31/47)	(24/56)	(87/184)	(7/16)	(39/66)	(12/25)	(9/12)		(193/337)	(51/75)	(30/64)	(30/42)	(26/41)	(18/35)	(9/13)	(12/27)	(17/40)		(143/336)	(107/197)	(12/31)	(26/45)	(20/36)	(15/28)	(34/57)		(54/99)
More than once a year	41.9	42.8894	41.6667	31.9149	51.7857	46.7391	50	36.3636	44	16.6667		35.3116	26.6667	42.1875	28.5714	29.2683	42.8571	23.0769	44.4444	45		49.1071	39.5939	54.8387	33.3333	36.1111	42.8571	36.8421		40.404
	(592/1411)	(190/443)	(15/36)	(15/47)	(29/56)	(86/184)	(8/16)	(24/66)	(11/25)	(2/12)		(119/337)	(20/75)	(27/64)	(12/42)	(12/41)	(15/35)	(3/13)	(12/27)	(18/40)		(165/336)	(78/197)	(17/31)	(15/45)	(13/36)	(12/28)	(21/57)		(40/99)
DK/CR	1	1.55556	0	6	0	0.540541	0	0	7.40741	7.69231		0.589971	0	1.53846	0	0	0	0	0	2.43902		0.591716	1.00503	0	0	0	3.44828	1.72414		1
	(14/1425)	(7/450)	(0/36)	(3/50)	(0/56)	(1/185)	(0/16)	(0/66)	(2/27)	(1/13)		(2/339)	(0/75)	(1/65)	(0/42)	(0/41)	(0/35)	(0/13)	(0/27)	(1/41)		(2/338)	(2/199)	(0/31)	(0/45)	(0/36)	(1/29)	(1/58)		(1/100)
No	9.4	10.728	7.69231	8.92857	10.4478	11.1111	10.5263	12.987	12.5	6.66667		12.1212	9.41176	11.8421	17.6471	18	12.5	0	14.7059	6.38298		4.90463	11.0638	13.5135	14.8148	9.09091	6.45161	10.1449		4.71698
	(153/1625)	(56/522)	(3/39)	(5/56)	(7/67)	(24/216)	(2/19)	(10/77)	(4/32)	(1/15)		(48/396)	(8/85)	(9/76)	(9/51)	(9/50)	(5/40)	(0/13)	(5/34)	(3/47)		(18/367)	(26/235)	(5/37)	(8/54)	(4/44)	(2/31)	(7/69)		(5/106)
DK/CR	1.3	1.69492	0	3.44828	5.6338	0.460829	0	2.53165	0	0		1	1.16279	0	1.92308	0	2.43902	0	0	2.08333		0.810811	1.67364	0	0	2.22222	0	4.16667		0.934579
	(21/1646)	(9/531)	(0/39)	(2/58)	(4/71)	(1/217)	(0/19)	(2/79)	(0/32)	(0/15)		(4/400)	(1/86)	(0/76)	(1/52)	(0/50)	(1/41)	(0/13)	(0/34)	(1/48)		(3/370)	(4/239)	(0/37)	(0/54)	(1/45)	(0/31)	(3/72)		(1/107)
*has/had dog with leishmaniasis (n=11), pregnancy (n=3)
**Genetic (n=16), Nutritional (n=16), Chemicals (n=12), arthropod bite (n=22), virus (n=3), parasite (n=4), bacteria (n=1)
***Unprotected sex (n=18), blood transfusion (n=85), vertical (n=29), polluted environments (n=26), contaminated food/water (n=97), contact with infected person (n=62)
****Fever (n=2), Edema (n=1), Hemorrhage (n=3), loss of balance (n=1), joint damage (n=1)
*****Cattle, sheep, goats (n=104), Rabbits/hares (n=79), Rodents (n=61), Horses (n=58), Other wild animals (n=37)
******Rabbits (n=21), birds (n=84), reptiles (n=26), equids (n=3), fish (n=12), rodents (n=11), pigs (n=1), several (n=25), unknown (n=62)
Abbreviations: AML - Área Metropolitana de Lisboa; AMP - Área Metropolitana do Porto; NUTS - Nomenclature of territorial units for statistics; DK/CR - Don't know/Can't remember

## Sheet: Sheet1
	Global	Norte	Alto Minho	Cávado	Ave	AMP	Alto Tâmega	Tâmega e Sousa	Douro	Terras de Trás-os-Montes	p (Norte)	Centro	Oeste	Região de Aveiro	Região de Coimbra	Região de Leiria	Viseu Dão-Lafões	Beira Baixa	Médio Tejo	Beiras e Serra da Estrela	p (Centro)	AML	Alentejo	Alentejo Litoral	Baixo Alentejo	Lezíria do Tejo	Alto Alentejo	Alentejo Central	p (Alentejo)	Algarve	p (NUTS2)
Total	3763	1284	72	160	156	590	29	162	79	36		769	144	147	114	104	67	33	73	87		1006	462	69	105	87	57	144		242
Heard of leishmaniasis
Yes	72.3	61.9421	59.7222	60.8974	58.0645	61.2245	68.9655	56.7901	81.0127	75	0.008	78.1127	74.3056	73.9726	80.7018	74.0385	77.6119	90.9091	84.058	83.7209	0.01	77.5449	78.1182	73.913	80.9524	80.4598	77.193	76.9784	794	75.9336	<0.001
	(2704/3740)	(791/1277)	(43/72)	(95/156)	(90/155)	(360/588)	(20/29)	(92/162)	(64/79)	(27/36)		(596/763)	(107/144)	(108/146)	(92/114)	(77/104)	(52/67)	(30/33)	(58/69)	(72/86)		(777/1002)	(357/457)	(51/69)	(85/105)	(70/87)	(44/57)	(107/139)		(183/241)
No	20.5	27.7212	34.7222	29.4872	27.7419	29.0816	24.1379	26.5432	16.4557	16.6667		15.9895	23.6111	17.1233	12.2807	17.3077	14.9254	9.09091	7.24638	15.1163		17.2655	15.9737	17.3913	13.3333	13.7931	21.0526	16.5468		18.2573
	(766/3740)	(354/1277)	(25/72)	(46/156)	(43/155)	(171/588)	(7/29)	(43/162)	(13/79)	(6/36)		(122/763)	(34/144)	(25/146)	(14/114)	(18/104)	(10/67)	(3/33)	(5/69)	(13/86)		(173/1002)	(73/457)	(12/69)	(14/105)	(12/87)	(12/57)	(23/139)		(44/241)
DK/CR	7.2	10.3367	5.55556	9.61538	14.1935	9.69388	6.89655	16.6667	2.53165	8.33333		5.89777	2.08333	8.90411	7.01754	8.65385	0.736377	0	8.69565	1.16279		5.18962	5.9081	8.69565	5.71429	5.74713	1.75439	6.47482		5.80913
	(270/3740)	(132/1277)	(4/72)	(15/156)	(22/155)	(57/588)	(2/29)	(27/162)	(2/79)	(3/36)		(45/763)	(3/144)	(13/146)	(8/114)	(9/104)	(5/679)	(0/33)	(6/69)	(1/86)		(52/1002)	(27/457)	(6/69)	(6/105)	(5/87)	(1/57)	(9/139)		(14/241)
Source of information
Television	53.2	60.9883	67.4419	60.8696	64.7059	65.2422	25	59.7701	48.4375	44.4444		52.2998	51.9231	60.7477	57.7778	53.2468	50	40	42.1053	47.2222		51.1936	49.7159	62.7451	49.3976	60.2941	34.0909	43.3962		38.1215
	(1406/2643)	(469/769)	(29/43)	(56/92)	(55/85)	(229/351)	(5/20)	(52/87)	(31/64)	(12/27)		(307/587)	(54/104)	(65/107)	(52/90)	(41/77)	(25/50)	(12/30)	(24/57)	(34/72)		(386/754)	(175/352)	(32/51)	(41/83)	(41/68)	(15/44)	(46/106)		(69/181)
Veterinarian	48.2	39.5319	37.2093	32.6087	36.4706	40.7407	75	29.8851	45.3125	51.8519		48.8927	49.0385	40.1869	45.5556	40.2597	58	66.6667	49.1228	61.1111		51.9894	52.8409	47.0588	51.8072	47.0588	50	61.3208		57.4586
	(1273/2643)	(304/769)	(16/43)	(30/92)	(31/85)	(143/351)	(15/20)	(26/87)	(29/64)	(14/27)		(287/587)	(51/104)	(43/107)	(41/90)	(31/77)	(29/50)	(20/30)	(28/57)	(44/72)		(392/754)	(186/352)	(24/51)	(43/83)	(32/68)	(22/44)	(65/106)		(104/181)
Friends/family	23.2	18.0754	23.2558	18.4783	12.9412	14.5299	20	17.2414	34.375	33.3333		23.339	20.1923	25.2336	24.4444	15.5844	24	43.3333	21.0526	25		25.7294	28.6932	25.4902	37.3494	23.5294	59.0909	14.1509		22.6519
	(612/2643)	(139/769)	(10/43)	(17/92)	(11/85)	(51/351)	(4/20)	(15/87)	(22/64)	(9/27)		(137/587)	(21/104)	(27/107)	(22/90)	(12/77)	(12/50)	(13/30)	(12/57)	(18/72)		(194/754)	(101/352)	(13/51)	(31/83)	(16/68)	(26/44)	(15/106)		(41/181)
Internet	20.2	24.4473	30.2326	15.2174	32.9412	26.2108	15	25.2874	23.4375	3.7037		22.4872	17.3077	16.8224	27.7778	25.974	16	40	28.0702	20.8333		16.0477	18.1818	15.6863	14.4578	16.1765	29.5455	18.8679		15.4696
	(533/2643)	(188/769)	(13/43)	(14/92)	(28/85)	(92/351)	(3/20)	(22/87)	(15/64)	(1/27)		(132/587)	(18/104)	(18/107)	(25/90)	(20/77)	(8/50)	(12/30)	(16/57)	(15/72)		(121/754)	(64/352)	(8/51)	(12/83)	(11/68)	(13/44)	(20/106)		(28/181)
Social media	12.8	16.515	11.6279	15.2174	22.3529	16.8091	10	13.7931	21.875	7.40741		12.9472	9.61538	12.1495		14.2857	20	16.6667	14.0351	9.72222		10.0796	11.3636	13.7255	9.63855	8.82353	18.1818	10.3774		11.0497
	(339/2643)	(127/769)	(5/43)	(14/92)	(19/85)	(59/351)	(2/20)	(12/87)	(14/64)	(2/27)		(76/587)	(10/104)	(13/107)		(11/77)	(10/50)	(5/30)	(8/57)	(7/72)		(76/754)	(40/352)	(7/51)	(8/83)	(6/68)	(8/44)	(11/106)		(20/181)
School/university	12.5	12.8739	4.65116	8.69565	17.6471	12.8205	5	16.092	17.1875	11.1111		15.3322	13.4615	11.215	16.6667	25.974	8	20	14.0351	15.2778		11.5385	10.2273	1.96078	10.8434	5.88235	11.3636	16.0377		9.94475
	(330/2643)	(99/769)	(2/43)	(8/92)	(15/85)	(45/351)	(1/20)	(14/87)	(11/64)	(3/27)		(90/587)	(14/104)	(12/107)	(15/90)	(20/77)	(4/50)	(6/30)	(8/57)	(11/72)		(87/754)	(36/352)	(1/51)	(9/83)	(4/68)	(5/44)	(17/106)		(18/181)
Journal/magazine	11.1	12.0936	4.65116	13.0435	10.5882	13.1054	5	16.092	9.375	11.1111		12.7768	11.5385	14.9533	14.4444	15.5844	8	20	12.2807	6.94444		10.3448	8.52273	1.96078	10.8434	13.2353	9.09091	6.60377		10.4972
	(295/2643)	(93/769)	(2/43)	(12/92)	(9/85)	(46/351)	(1/20)	(14/87)	(6/64)	(3/27)		(75/587)	(12/104)	(16/107)	(13/90)	(12/77)	(4/50)	(6/30)	(7/57)	(5/72)		(78/754)	(30/352)	(1/51)	(9/83)	(9/68)	(4/44)	(7/106)		(19/181)
Posters	9.4	9.75293	13.9535	6.52174	3.52941	11.396	15	6.89655	12.5	11.1111		8.51789	12.5	4.6729	11.1111	7.79221	10	3.33333	5.26316	9.72222		10.4775	8.80682	5.88235	7.22892	7.35294	9.09091	12.2642		7.73481
	(249/2643)	(75/769)	(6/43)	(6/92)	(3/85)	(40/351)	(3/20)	(6/87)	(8/64)	(3/27)		(50/587)	(13/104)	(5/107)	(10/90)	(6/77)	(5/50)	(1/30)	(3/57)	(7/72)		(79/754)	(31/352)	(3/51)	(6/83)	(5/68)	(4/44)	(13/106)		(14/181)
Professional activity	6.3	5.98179	0	6.52174	3.52941	7.40741	10	3.44828	6.25	7.40741		6.30324	4.80769	4.6729	5.55556	7.79221	2	23.3333	1.75439	9.72222		5.83554	6.25	5.88235	9.63855	2.94118	4.54545	6.60377		9.94475
	(167/2643)	(46/769)	(0/43)	(6/92)	(3/85)	(26/351)	(2/20)	(3/87)	(4/64)	(2/27)		(37/587)	(5/104)	(5/107)	(5/90)	(6/77)	(1/50)	(7/30)	(1/57)	(7/72)		(44/754)	(22/352)	(3/51)	(8/83)	(2/68)	(2/44)	(7/106)		(18/181)
Medical doctor	4.5	4.03121	4.65116	5.43478	1.17647	4.2735	0	2.29885	6.25	7.40741		6.47359	3.84615	1.86916	14.4444	6.49351	12	10	3.50877	4.16667		3.0504	4.54545	1.96078	3.61446	1.47059	4.54545	8.49057		6.07735
	(119/2643)	(31/769)	(2/43)	(5/92)	(1/85)	(15/351)	(0/20)	(2/87)	(4/64)	(2/27)		(38/587)	(4/104)	(2/107)	(13/90)	(5/77)	(6/50)	(3/30)	(2/57)	(3/72)		(23/754)	(16/352)	(1/51)	(3/83)	(1/68)	(2/44)	(9/106)		(11/181)
Others*	0.9	0.390117	2.32558	0	0	0.569801	0	0	0	0		0.681431	0	0	1.11111	1.2987	0	0	0	2.77778		1.06101	1.42045	0	2.40964	0	2.27273	1.88679		2.20994
	(24/2643)	(3/769)	(1/43)	(0/92)	(0/85)	(2/351)	(0/20)	(0/87)	(0/64)	(0/27)		(4/587)	(0/104)	(0/107)	(1/90)	(1/77)	(0/50)	(0/30)	(0/57)	(2/72)		(8/754)	(5/352)	(0/51)	(2/83)	(0/68)	(1/44)	(2/106)		(4/181)
DK/CR	2.3	2.78129	0	3.15789	5.55556	2.5	0	5.43478	0	0		1.51007	2.80374	0.925926	2.17391	0	3.84615	0	1.72414	0		2.9601	1.40056	0	2.35294	2.85714	0	0.934579		1.0929
	(61/2704)	(22/791)	(0/43)	(3/95)	(5/90)	(9/360)	(0/20)	(5/92)	(0/64)	(0/27)		(9/596)	(3/107)	(1/108)	(2/92)	(0/77)	(2/52)	(0/30)	(1/58)	(0/72)		(23/777)	(5/357)	(0/51)	(2/85)	(2/70)	(0/44)	(1/107)		(2/183)
Cause
Infectious	95.5	95.7407	96.2963	98.3333	98.3871	95.6349	100	93.6508	95.5556	84.2105	0.880	95.8525	92.7536	96.3855	93.9394	93.4426	100	100	97.561	98.0392	0.203	94.8122	96.25	93.75	96.2963	95.9184	100	95.9459	0.945	94.6154	0.685
	(1817/1903)	(517/540)	(26/27)	(59/60)	(61/62)	(241/252)	(12/12)	(59/63)	(43/45)	(16/19)		(416/434)	(64/69)	(80/83)	(62/66)	(57/61)	(38/38)	(25/25)	(40/41)	(50/51)		(530/559)	(231/240)	(30/32)	(52/54)	(47/49)	(31/31)	(71/74)		(123/130)
Others**	4.5	4.25926	3.7037	1.66667	1.6129	4.36508	0	6.34921	4.44444	15.7895		4.14747	7.24638	3.61446	6.06061	6.55738	0	0	2.43902	1.96078		5.18784	3.75	6.25	3.7037	4.08163	0	4.05405		5.38462
	(86/1903)	(23/540)	(1/27)	(1/60)	(1/62)	(11/252)	(0/12)	(4/63)	(2/45)	(3/19)		(18/434)	(5/69)	(3/83)	(4/66)	(4/61)	(0/38)	(0/25)	(1/41)	(1/51)		(29/559)	(9/240)	(2/32)	(2/54)	(2/49)	(0/31)	(3/74)		(7/130)
DK/CR	27.9	30.5019	35.7143	36.8421	30.3371	28.8136	36.8421	28.4091	28.5714	29.6296		25.0432	34.2857	20.9524	26.6667	19.7368	26.9231	13.7931	25.4545	23.8806		26.544	30.2326	33.3333	32.5	30	29.5455	27.451		27.3743
	(737/2640)	(237/777)	(15/42)	(35/95)	(27/89)	(102/354)	(7/19)	(25/88)	(18/63)	(8/27)		(145/579)	(36/105)	(22/105)	(24/90)	(15/76)	(14/52)	(4/29)	(14/55)	(16/67)		(202/761)	(104/344)	(16/48)	(26/80)	(21/70)	(13/44)	(28/102)		(49/179)
Route of transmission
Mosquito bite	74.4	70.72	78.125	70	61.1111	69.338	80	74.026	71.1538	95		77.7096	72.7273	77.5281	75.3247	73.0159	78.0488	88.8889	82.3529	82.8125		71.9298	75.265	75.6098	76.8116	75	88.5714	68.2927		87.013
	(1620/2178)	(442/625)	(25/32)	(49/70)	(44/72)	(199/287)	(12/15)	(57/77)	(37/52)	(19/20)		(380/489)	(56/77)	(69/89)	(58/77)	(46/63)	(32/41)	(24/27)	(42/51)	(53/64)		(451/627)	(213/283)	(31/41)	(53/69)	(42/56)	(31/35)	(56/82)		(134/154)
Tick bite	25.9	38.56	34.375	40	40.2778	42.5087	20	36.3636	30.7692	20		22.9039	24.6753	33.7079	24.6753	20.6349	21.9512	25.9259	13.7255	12.5		22.807	18.3746	24.3902	18.8406	12.5	14.2857	20.7317		11.039
	(565/2178)	(241/625)	(11/32)	(28/70)	(29/72)	(122/287)	(3/15)	(28/77)	(16/52)	(4/20)		(112/489)	(19/77)	(30/89)	(19/77)	(13/63)	(9/41)	(7/27)	(7/51)	(8/64)		(143/627)	(52/283)	(10/41)	(13/69)	(7/56)	(5/35)	(17/82)		(17/154)
Contact with animals	19.5	20.64	15.625	11.4286	25	26.4808	6.66667	15.5844	17.3077	0		19.4274	27.2727	19.1011	14.2857	23.8095	26.8293	11.1111	17.6471	12.5		20.0957	19.4346	19.5122	14.4928	19.6429	17.1429	24.3902		13.6364
	(426/2178)	(129/625)	(5/32)	(8/70)	(18/72)	(76/287)	(1/15)	(12/77)	(9/52)	(0/20)		(95/489)	(21/77)	(17/89)	(11/77)	(15/63)	(11/41)	(3/27)	(9/51)	(8/64)		(126/627)	(55/283)	(8/41)	(10/69)	(11/56)	(6/35)	(20/82)		(21/154)
Flea bite	14.2	19.68	9.375	11.4286	22.2222	25.4355	0	18.1818	13.4615	10		17.1779	15.5844	23.5955	22.0779	15.873	21.9512	14.8148	9.80392	9.375		9.40989	11.3074	12.1951	7.24638	7.14286	11.4286	17.0732		7.79221
	(310/2178)	(123/625)	(3/32)	(8/70)	(16/72)	(73/287)	(0/15)	(14/77)	(7/52)	(2/20)		(84/489)	(12/77)	(21/89)	(17/77)	(10/63)	(9/41)	(4/27)	(5/51)	(6/64)		(59/627)	(32/283)	(5/41)	(5/69)	(4/56)	(4/35)	(14/82)		(12/154)
Sand fly bite	11.9	11.2	12.5	2.85714	6.94444	14.2857	0	15.5844	7.69231	10		12.2699	6.49351	10.1124	20.7792	11.1111	12.1951	18.5185	13.7255	9.375		14.673	10.2473	17.0732	7.24638	5.35714	8.57143	13.4146		5.84416
	(260/2178)	(70/625)	(4/32)	(2/70)	(5/72)	(41/287)	(0/15)	(12/77)	(4/52)	(2/20)		(60/489)	(5/77)	(9/89)	(16/77)	(7/63)	(5/41)	(5/27)	(7/51)	(6/64)		(92/627)	(29/283)	(7/41)	(5/69)	(3/56)	(3/35)	(11/82)		(9/154)
Animal scratch/bite	10.7	12.16	6.25	14.2857	5.55556	15.6794	6.66667	11.6883	7.69231	5		9.81595	7.79221	11.236	11.6883	7.93651	19.5122	7.40741	7.84314	6.25		9.56938	13.0742	17.0732	8.69565	7.14286	17.1429	17.0732		7.14286
	(232/2178)	(76/625)	(2/32)	(10/70)	(4/72)	(45/287)	(1/15)	(9/77)	(4/52)	(1/20)		(48/489)	(6/77)	(10/89)	(9/77)	(5/63)	(8/41)	(2/27)	(4/51)	(4/64)		(60/627)	(37/283)	(7/41)	(6/69)	(4/56)	(6/35)	(14/82)		(11/154)
Others***	10.9
(each selected by <5% of participants)	(237/2178)
DK/CR	19.4	20.9861	25.5814	26.3158	20	20.2778	25	16.3043	18.75	25.9259		17.953	28.0374	17.5926	16.3043	18.1818	21.1538	10	12.069	11.1111		19.305	20.7283	19.6078	18.8235	20	20.4545	23.3645		15.847
	(526/2704)	(166/791)	(11/43)	(25/95)	(18/90)	(73/360)	(5/20)	(15/92)	(12/64)	(7/27)		(107/596)	(30/107)	(19/108)	(15/92)	(14/77)	(11/52)	(3/30)	(7/58)	(8/72)		(150/777)	(74/357)	(10/51)	(16/85)	(14/70)	(9/44)	(25/107)		(29/183)
Affects animals
Yes	91	86.3346	82.9268	86.4583	78.4091	87.9213	100	88.0435	85.9375	81.4815	0.135	93.6134	93.4579	92.5926	90.2174	93.5065	96.1538	96.6667	94.7368	95.8333	0.884	93.1613	92.9972	98.0392	89.2857	90.1408	90.9091	96.2617	0.179	89.6175	<0.001
	(2451/2693)	(676/783)	(34/41)	(83/96)	(69/88)	(313/356)	(19/19)	(81/92)	(55/64)	(22/27)		(557/595)	(100/107)	(100/108)	(83/92)	(72/77)	(50/52)	(29/30)	(54/57)	(69/72)		(722/775)	(332/357)	(50/51)	(75/84)	(64/71)	(40/44)	(103/107)		(164/183)
No	1.2	1.66028	2.43902	1.04167	1.13636	1.68539	0	1.08696	0	11.1111		0.672269	0.934579	0	1.08696	0	0	0	1.75439	1.38889		1.29032	0.840336	0	1.19048	0	2.27273	0.934579		0.546448
	(31/2693)	(13/783)	(1/41)	(1/96)	(1/88)	(6/356)	(0/19)	(1/92)	(0/64)	(3/27)		(4/595)	(1/107)	(0/108)	(1/92)	(0/77)	(0/52)	(0/30)	(1/57)	(1/72)		(10/775)	(3/357)	(0/51)	(1/84)	(0/71)	(1/44)	(1/107)		(1/183)
DK/CR	7.8	12.0051	14.6341	12.5	20.4545	10.3933	0	10.8696	14.0625	7.40741		5.71429	5.60748	7.40741	8.69565	6.49351	3.84615	3.33333	3.50877	2.77778		5.54839	6.16246	1.96078	9.52381	9.85915	6.81818	2.80374		9.83607
	(211/2693)	(94/783)	(6/41)	(12/96)	(18/88)	(37/356)	(0/19)	(10/92)	(9/64)	(2/27)		(34/595)	(6/107)	(8/108)	(8/92)	(5/77)	(2/52)	(1/30)	(2/57)	(2/72)		(43/775)	(22/357)	(1/51)	(8/84)	(7/71)	(3/44)	(3/107)		(18/183)
Clinical signs in animals
Weight loss	52.3	43.8596	38.4615	42.4242	29.4118	40.8805	64.2857	45	55.5556	69.2308		49.8392	55.102	30.6122	47.7273	43.9024	46.4286	73.913	55.8824	58.1395		56.2162	64.8936	56	65.3061	66.6667	55.5556	72.2222		50.495
	(686/1312)	(150/342)	(5/13)	(14/33)	(10/34)	(65/159)	(9/14)	(18/40)	(20/36)	(9/13)		(155/311)	(27/49)	(15/49)	(21/44)	(18/41)	(13/28)	(17/23)	(19/34)	(25/43)		(208/370)	(122/188)	(14/25)	(32/49)	(22/33)	(15/27)	(39/54)		(51/101)
Skin lesions	48.3	51.462	46.1538	48.4848	41.1765	54.717	50	45	58.3333	53.8462		45.3376	40.8163	51.0204	38.6364	41.4634	53.5714	43.4783	55.8824	41.8605		51.6216	40.4255	32	42.8571	36.3636	62.963	33.3333		48.5149
	(633/1312)	(176/342)	(6/13)	(16/33)	(14/34)	(87/159)	(7/14)	(18/40)	(21/36)	(7/13)		(141/311)	(20/49)	(25/49)	(17/44)	(17/41)	(15/28)	(10/23)	(19/34)	(18/43)		(191/370)	(76/188)	(8/25)	(21/49)	(12/33)	(17/27)	(18/54)		(49/101)
Hair loss	40.9	34.5029	38.4615	30.303	26.4706	35.8491	21.4286	40	38.8889	30.7692		41.4791	46.9388	38.7755	38.6364	31.7073	46.4286	43.4783	47.0588	41.8605		45.9459	39.3617	24	48.9796	30.303	44.4444	40.7407		45.5446
	(537/1312)	(118/342)	(5/13)	(10/33)	(9/34)	(57/159)	(3/14)	(16/40)	(14/36)	(4/13)		(129/311)	(23/49)	(19/49)	(17/44)	(13/41)	(13/28)	(10/23)	(16/34)	(18/43)		(170/370)	(74/188)	(6/25)	(24/49)	(10/33)	(12/27)	(22/54)		(46/101)
Vomiting/diarrhea	37.5	38.3041	30.7692	36.3636	47.0588	44.0252	21.4286	32.5	30.5556	15.3846		37.299	30.6122	38.7755	47.7273	34.1463	32.1429	52.1739	23.5294	41.8605		38.1081	37.766	40	42.8571	36.3636	14.8148	44.4444		32.6733
	(492/1312)	(131/342)	(4/13)	(12/33)	(16/34)	(70/159)	(3/14)	(13/40)	(11/36)	(2/13)		(116/311)	(15/49)	(19/49)	(21/44)	(14/41)	(9/28)	(12/23)	(8/34)	(18/43)		(141/370)	(71/188)	(10/25)	(21/49)	(12/33)	(4/27)	(24/54)		(33/101)
Difficulty breathing	16.4	15.4971	38.4615	15.1515	17.6471	16.3522	7.14286	10	8.33333	23.0769		17.0418	10.2041	18.3673	22.7273	24.3902	7.14286	8.69565	20.5882	18.6047		16.4865	14.3617	20	16.3265	12.1212	7.40741	14.8148		20.7921
	(215/1312)	(53/342)	(5/13)	(5/33)	(6/34)	(26/159)	(1/14)	(4/40)	(3/36)	(3/13)		(53/311)	(5/49)	(9/49)	(10/44)	(10/41)	(2/28)	(2/23)	(7/34)	(8/43)		(61/370)	(27/188)	(5/25)	(8/49)	(4/33)	(2/27)	(8/54)		(21/101)
Convulsions	14	10.2339	15.3846	21.2121	11.7647	10.6918	0	5	5.55556	7.69231		14.4695	10.2041	14.2857	20.4545	7.31707	17.8571	13.0435	14.7059	18.6047		18.9189	10.1064	12	6.12245	12.1212	7.40741	12.963		14.8515
	(184/1312)	(35/342)	(2/13)	(7/33)	(4/34)	(17/159)	(0/14)	(2/40)	(2/36)	(1/13)		(45/311)	(5/49)	(7/49)	(9/44)	(3/41)	(5/28)	(3/23)	(5/34)	(8/43)		(70/370)	(19/188)	(3/25)	(3/49)	(4/33)	(2/27)	(7/54)		(15/101)
Nail changes	11.4	6.72515	0	6.06061	2.94118	4.40252	7.14286	10	16.6667	15.3846		9.6463	8.16327	6.12245	13.6364	2.43902	14.2857	17.3913	8.82353	11.6279		11.8919	18.0851	12	20.4082	12.1212	18.5185	22.2222		17.8218
	(149/1312)	(23/342)	(0/13)	(2/33)	(1/34)	(7/159)	(1/14)	(4/40)	(6/36)	(2/13)		(30/311)	(4/49)	(3/49)	(6/44)	(1/41)	(4/28)	(4/23)	(3/34)	(5/43)		(44/370)	(34/188)	(3/25)	(10/49)	(4/33)	(5/27)	(12/54)		(18/101)
Coughing	10.3	10.2339	23.0769	15.1515	11.7647	7.54717	21.4286	12.5	2.77778	15.3846		9.96785	8.16327	10.2041	15.9091	12.1951	10.7143	8.69565	8.82353	4.65116		12.973	6.91489	12	6.12245	6.06061	3.7037	7.40741		7.92079
	(135/1312)	(35/342)	(3/13)	(5/33)	(4/34)	(12/159)	(3/14)	(5/40)	(1/36)	(2/13)		(31/311)	(4/49)	(5/49)	(7/44)	(5/41)	(3/28)	(2/23)	(3/34)	(2/43)		(48/370)	(13/188)	(3/25)	(3/49)	(2/33)	(1/27)	(4/54)		(8/101)
Others****	1	0.292398	0	0	0	0.628931	0	0	0	0		2.2508	0	4.08163	4.54545	2.43902	0	0	2.94118	2.32558		0.810811	1.06383	0	0	0	3.7037	1.85185		0
	(13/1312)	(1/342)	(0/13)	(0/33)	(0/34)	(1/159)	(0/14)	(0/40)	(0/36)	(0/13)		(7/311)	(0/49)	(2/49)	(2/44)	(1/41)	(0/28)	(0/23)	(1/34)	(1/43)		(3/370)	(2/188)	(0/25)	(0/49)	(0/33)	(1/27)	(1/54)		(0/101)
DK/CR	46.5	49.4083	61.7647	60.241	50.7246	49.2013	26.3158	50.6173	34.5455	40.9091		44.1652	51	51	46.988	43.0556	44	20.6897	37.037	37.6812		48.7535	43.3735	50	34.6667	48.4375	32.5	47.5728		38.4146
	(1139/2451)	(334/676)	(21/34)	(50/83)	(35/69)	(154/313)	(5/19)	(41/81)	(19/55)	(9/22)		(246/557)	(51/100)	(51/100)	(39/83)	(31/72)	(22/50)	(6/29)	(20/54)	(26/69)		(352/722)	(144/332)	(25/50)	(26/75)	(31/64)	(13/40)	(49/103)		(63/164)
Treatable in animals
Yes	62.8	63.6953	72.7273	63.5135	60.6557	63.9175	55.5556	60.8108	69.5652	60	0.010	63.2735	67.3684	70.3297	61.1111	56.9231	70.4545	72	53.0612	55	0.001	59.009	64.6465	61.3636	68.75	50.8197	67.5676	71.4286	0.305	70.3448	0.032
	(1397/2226)	(393/617)	(24/33)	(47/74)	(37/61)	(186/291)	(10/18)	(45/74)	(32/46)	(12/20)		(317/501)	(64/95)	(64/91)	(44/72)	(37/65)	(31/44)	(18/25)	(26/49)	(33/60)		(393/666)	(192/297)	(27/44)	(44/64)	(31/61)	(25/37)	(65/91)		(102/145)
No	9.4	7.13128	3.0303	9.45946	1.63934	4.46735	22.2222	9.45946	13.0435	25		8.98204	9.47368	2.1978	4.16667	9.23077	2.27273	24	14.2857	18.3333		12.012	8.75421	13.6364	7.8125	9.83607	5.40541	7.69231		10.3448
	(210/2226)	(44/617)	(1/33)	(7/74)	(1/61)	(13/291)	(4/18)	(7/74)	(6/46)	(5/20)		(45/501)	(9/95)	(2/91)	(3/72)	(6/65)	(1/44)	(6/25)	(7/49)	(11/60)		(80/666)	(26/297)	(6/44)	(5/64)	(6/61)	(2/37)	(7/91)		(15/145)
DK/CR	27.8	29.1734	24.2424	27.027	37.7049	31.6151	22.2222	29.7297	17.3913	15		27.7445	23.1579	27.4725	34.7222	33.8462	27.2727	4	32.6531	26.6667		28.979	26.5993	25	23.4375	39.3443	27.027	20.8791		19.3103
	(619/2226)	(180/617)	(8/33)	(20/74)	(23/61)	(92/291)	(4/18)	(22/74)	(8/46)	(3/20)		(139/501)	(22/95)	(25/91)	(25/72)	(22/65)	(12/44)	(1/25)	(16/49)	(16/60)		(193/666)	(79/297)	(11/44)	(15/64)	(24/61)	(10/37)	(19/91)		(28/145)
Lethal in animals
Yes	72	62.3377	63.3333	69.1176	52	59.7656	75	56.4516	78.0488	75	0.334	74.4681	75.9036	66.25	65.3333	66.0714	82.9268	91.3043	83.6735	82.5397	0.001	74.4479	75.4386	73.1707	75.3846	76.3636	85.7143	71.9101	0.734	84.3284	<0.001
	(1487/2063)	(336/539)	(19/30)	(47/68)	(26/50)	(153/256)	(12/16)	(35/62)	(32/41)	(12/16)		(350/470)	(63/83)	(53/80)	(49/75)	(37/56)	(34/41)	(21/23)	(41/49)	(52/63)		(472/634)	(215/285)	(30/41)	(49/65)	(42/55)	(30/35)	(64/89)		(113/134)
No	2.4	2.96846	3.33333	1.47059	2	3.125	0	4.83871	2.43902	6.25		2.12766	2.40964	0	2.66667	1.78571	2.43902	8.69565	2.04082	1.5873		2.36593	2.10526	4.87805	3.07692	1.81818	0	1.1236		1.49254
	(49/2063)	(16/539)	(1/30)	(1/68)	(1/50)	(8/256)	(0/16)	(3/62)	(1/41)	(1/16)		(10/470)	(2/83)	(0/80)	(2/75)	(1/56)	(1/41)	(2/23)	(1/49)	(1/63)		(15/634)	(6/285)	(2/41)	(2/65)	(1/55)	(0/35)	(1/89)		(2/134)
DK/CR	25.5	34.6939	33.3333	29.4118	46	37.1094	25	38.7097	19.5122	18.75		23.4043	21.6867	33.75	32	32.1429	14.6341	0	14.2857	15.873		23.1861	22.4561	21.9512	21.5385	21.8182	14.2857	26.9663		14.1791
	(527/2063)	(187/539)	(10/30)	(20/68)	(23/50)	(95/256)	(4/16)	(24/62)	(8/41)	(3/16)		(110/470)	(18/83)	(27/80)	(24/75)	(18/56)	(6/41)	(0/23)	(7/49)	(10/63)		(147/634)	(64/285)	(9/41)	(14/65)	(12/55)	(5/35)	(24/89)		(19/134)
Preventable in animals
Yes	77.9	74.7748	82.7586	72.0588	67.3077	77.1218	57.1429	71.875	75	82.3529	0.053	77.897	75.3086	75	75.6757	72.5806	80.4878	95.4545	79.1667	84.4828	0.094	78.115	80.0725	75.6098	73.0159	85.7143	87.5	80.9524	0.087	86.0294	0.095
	(1605/2059)	(415/555)	(24/29)	(49/68)	(35/52)	(209/271)	(8/14)	(46/64)	(30/40)	(14/17)		(363/466)	(61/81)	(60/80)	(56/74)	(45/62)	(33/41)	(21/22)	(38/48)	(49/58)		(489/626)	(221/276)	(31/41)	(46/63)	(48/56)	(28/32)	(68/84)		(117/136)
No	1.6	1.62162	0	1.47059	0	0.369004	14.2857	4.6875	5	0		0.858369	0	0	1.35135	1.6129	2.43902	4.54545	0	0		1.75719	2.53623	4.87805	4.7619	0	6.25	0		1.47059
	(33/2059)	(9/555)	(0/29)	(1/68)	(0/52)	(1/271)	(2/14)	(3/64)	(2/40)	(0/17)		(4/466)	(0/81)	(0/80)	(1/74)	(1/62)	(1/41)	(1/22)	(0/48)	(0/58)		(11/626)	(7/276)	(2/41)	(3/63)	(0/56)	(2/32)	(0/84)		(2/136)
DK/CR	20.4	23.6036	17.2414	26.4706	32.6923	22.5092	28.5714	23.4375	20	17.6471		21.2446	24.6914	25	22.973	25.8065	17.0732	0	20.8333	15.5172		20.1278	17.3913	19.5122	22.2222	14.2857	6.25	19.0476		12.5
	(421/2059)	(131/555)	(5/29)	(18/68)	(17/52)	(61/271)	(4/14)	(15/64)	(8/40)	(3/17)		(99/466)	(20/81)	(20/80)	(17/74)	(16/62)	(7/41)	(0/22)	(10/48)	(9/58)		(126/626)	(48/276)	(8/41)	(14/63)	(8/56)	(2/32)	(16/84)		(17/136)
Present in Portugal in animals
Yes	86	82.0242	76.4706	81.7073	80.597	82.0261	100	81.0127	83.3333	81.8182	0.556	86.1566	87.8788	82.6531	88.8889	76.3889	92	96.5517	92.3077	82.3529	0.101	87.8322	88.1098	87.7551	86.3014	85.7143	92.5	89.3204	0.839	90.2439	0.010
	(2081/2418)	(543/662)	(26/34)	(67/82)	(54/67)	(251/306)	(19/19)	(64/79)	(45/54)	(18/22)		(473/549)	(87/99)	(81/98)	(72/81)	(55/72)	(46/50)	(28/29)	(48/52)	(56/68)		(628/715)	(289/328)	(43/49)	(63/73)	(54/63)	(37/40)	(92/103)		(148/164)
No	0.5	0.755287	0	1.21951	0	0.653595	0	1.26582	0	4.54545		0.364299	1.0101	0	0	1.38889	0	0	0	0		0.699301	0	0	0	0	0	0		0
	(12/2418)	(5/662)	(0/34)	(1/82)	(0/67)	(2/306)	(0/19)	(1/79)	(0/54)	(1/22)		(2/549)	(1/99)	(0/98)	(0/81)	(1/72)	(0/50)	(0/29)	(0/52)	(0/68)		(5/715)	(0/328)	(0/49)	(0/73)	(0/63)	(0/40)	(0/103)		(0/164)
DK/CR	13.4	17.2205	23.5294	17.0732	19.403	17.3203	0	17.7215	16.6667	13.6364		13.4791	11.1111	17.3469	11.1111	22.2222	8	3.44828	7.69231	17.6471		11.4685	11.8902	12.2449	13.6986	14.2857	7.5	10.6796		9.7561
	(325/2418)	(114/662)	(8/34)	(14/82)	(13/67)	(53/306)	(0/19)	(14/79)	(9/54)	(3/22)		(74/549)	(11/99)	(17/98)	(9/81)	(16/72)	(4/50)	(1/29)	(4/52)	(12/68)		(82/715)	(39/328)	(6/49)	(10/73)	(9/63)	(3/40)	(11/103)		(16/164)
Animal species most affected
Dogs	97.7	97.5952	95.6522	98.2759	98.0392	96.9565	83.3333	98.3333	97.7273	100		96.6443	98.6667	94.8052	94.2857	96.0784	95.6522	100	100	96.2963		97.5862	96.7033	100	91.8033	100	100	95.2941		100
	(1893/1937)	(487/499)	(22/23)	(57/58)	(50/51)	(223/230)	(15/18)	(59/60)	(43/44)	(18/18)		(432/447)	(74/75)	(73/77)	(66/70)	(49/51)	(44/46)	(28/28)	(46/46)	(52/54)		(566/580)	(264/273)	(39/39)	(56/61)	(53/53)	(35/35)	(81/85)		(138/138)
Cats	32.7	43.0862	30.4348	36.2069	68.6275	49.1304	11.1111	43.3333	18.1818	16.6667		33.3333	28	32.4675	44.2857	47.0588	23.913	14.2857	26.087	38.8889		28.7931	26.0073	28.2051	31.1475	16.9811	11.4286	32.9412		21.7391
	(632/1937)	(215/499)	(7/23)	(21/58)	(35/51)	(113/230)	(2/18)	(26/60)	(8/44)	(3/18)		(149/447)	(21/75)	(25/77)	(31/70)	(24/51)	(11/46)	(4/28)	(12/46)	(21/54)		(167/580)	(71/273)	(11/39)	(19/61)	(9/53)	(4/35)	(28/85)		(30/138)
Others*****	11.6
(each selected by <5% of participants)	(225/1937)
DK/CR	6.9	8.10313	11.5385	13.4328	5.55556	8.36653	5.26316	6.25	2.22222	0		5.49683	13.7931	4.93827	2.77778	7.27273	0	0	4.16667	3.57143		7.64331	5.53633	9.30233	3.1746	1.85185	5.40541	7.6087		6.75676
	(144/2081)	(44/543)	(3/26)	(9/67)	(3/54)	(21/251)	(1/19)	(4/64)	(1/45)	(0/18)		(26/473)	(12/87)	(4/81)	(2/72)	(4/55)	(0/46)	(0/28)	(2/48)	(2/56)		(48/628)	(16/289)	(4/43)	(2/63)	(1/54)	(2/37)	(7/92)		(10/148)
Affected animals close to household
Yes	11.6	6.36704	3.84615	5.97015	1.81818	2.47934	31.5789	10.9375	13.9535	16.6667	<0.001	12.1795	17.8571	5.06329	9.72222	3.63636	15.5556	14.2857	18	16.3636	0.035	13.9683	13.5231	9.09091	13.1148	17.3077	18.9189	11.4943	0.099	15.7534	<0.001
	(240/2069)	(34/534)	(1/26)	(4/67)	(1/55)	(6/242)	(6/19)	(7/64)	(6/43)	(3/18)		(57/468)	(15/84)	(4/79)	(7/72)	(2/55)	(7/45)	(4/28)	(9/50)	(9/55)		(88/630)	(38/281)	(4/44)	(8/61)	(9/52)	(7/37)	(10/87)		(23/146)
No	67.3	71.161	65.3846	62.6866	76.3636	75.6198	57.8947	70.3125	62.7907	72.2222		63.6752	63.0952	64.557	61.1111	65.4545	62.2222	78.5714	54	67.2727		67.3016	65.4804	63.6364	59.0164	57.6923	75.6757	71.2644		73.2877
	(1393/2069)	(380/534)	(17/26)	(42/67)	(42/55)	(183/242)	(11/19)	(45/64)	(27/43)	(13/18)		(298/468)	(53/84)	(51/79)	(44/72)	(36/55)	(28/45)	(22/28)	(27/50)	(37/55)		(424/630)	(184/281)	(28/44)	(36/61)	(30/52)	(28/37)	(62/87)		(107/146)
DK/CR	21.1	22.4719	30.7692	31.3433	21.8182	21.9008	10.5263	18.75	23.2558	11.1111		24.1453	19.0476	30.3797	29.1667	30.9091	22.2222	7.14286	28	16.3636		18.7302	20.9964	27.2727	27.8689	25	5.40541	17.2414		10.9589
	(436/2069)	(120/534)	(8/26)	(21/67)	(12/55)	(53/242)	(2/19)	(12/64)	(10/43)	(2/18)		(113/468)	(16/84)	(24/79)	(21/72)	(17/55)	(10/45)	(2/28)	(14/50)	(9/55)		(118/630)	(59/281)	(12/44)	(17/61)	(13/52)	(2/37)	(15/87)		(16/146)
Local risk in animals
None	4.2	5.75758	0	18.1818	6.66667	3.84615	7.69231	8.82353	2.85714	0	<0.001	2.24359	1.78571	2.08333	2.04082	0	0	4.34783	2.85714	4.65116	0.019	4.97512	3.9801	3.125	4.08163	9.52381	0	1.96078	0.369	2.0202	<0.001
	(56/1344)	(19/330)	(0/14)	(6/33)	(2/30)	(6/156)	(1/13)	(3/34)	(1/35)	(0/15)		(7/312)	(1/56)	(1/48)	(1/49)	(0/28)	(0/30)	(1/23)	(1/35)	(2/43)		(20/402)	(8/201)	(1/32)	(2/49)	(4/42)	(0/27)	(1/51)		(2/99)
Low	52	59.0909	21.4286	48.4848	80	65.3846	61.5385	50	42.8571	66.6667		50.641	51.7857	58.3333	46.9388	53.5714	46.6667	52.1739	45.7143	48.8372		50.7463	51.7413	50	48.9796	45.2381	66.6667	52.9412		38.3838
	(699/1344)	(195/330)	(3/14)	(16/33)	(24/30)	(102/156)	(8/13)	(17/34)	(15/35)	(10/15)		(158/312)	(29/56)	(28/48)	(23/49)	(15/28)	(14/30)	(12/23)	(16/35)	(21/43)		(204/402)	(104/201)	(16/32)	(24/49)	(19/42)	(18/27)	(27/51)		(38/99)
Medium	32.6	30	57.1429	30.303	13.3333	28.8462	23.0769	32.3529	45.7143	13.3333		34.6154	41.0714	25	38.7755	39.2857	53.3333	17.3913	25.7143	32.5581		33.0846	27.8607	25	28.5714	30.9524	22.2222	29.4118		42.4242
	(438/1344)	(99/330)	(8/14)	(10/33)	(4/30)	(45/156)	(3/13)	(11/34)	(16/35)	(2/15)		(108/312)	(23/56)	(12/48)	(19/49)	(11/28)	(16/30)	(4/23)	(9/35)	(14/43)		(133/402)	(56/201)	(8/32)	(14/49)	(13/42)	(6/27)	(15/51)		(42/99)
High	11.2	5.15152	21.4286	3.0303	0	1.92308	7.69231	8.82353	8.57143	20		12.5	5.35714	14.5833	12.2449	7.14286	0	26.087	25.7143	13.9535		11.194	16.4179	21.875	18.3673	14.2857	11.1111	15.6863		17.1717
	(151/1344)	(17/330)	(3/14)	(1/33)	(0/30)	(3/156)	(1/13)	(3/34)	(3/35)	(3/15)		(39/312)	(3/56)	(7/48)	(6/49)	(2/28)	(0/30)	(6/23)	(9/35)	(6/43)		(45/402)	(33/201)	(7/32)	(9/49)	(6/42)	(3/27)	(8/51)		(17/99)
DK/CR	35.5	39.4495	46.1538	50	44.4444	38.3399	31.5789	48.4848	18.6047	16.6667		33.758	35.6322	40.7407	30	48.1481	34.7826	17.8571	30	21.8182		36.3924	29.7203	27.2727	22.2222	22.2222	27.027	42.0455		33.557
	(739/2083)	(215/545)	(12/26)	(33/66)	(24/54)	(97/253)	(6/19)	(32/66)	(8/43)	(3/18)		(159/471)	(31/87)	(33/81)	(21/70)	(26/54)	(16/46)	(5/28)	(15/50)	(12/55)		(230/632)	(85/286)	(12/44)	(14/63)	(12/54)	(10/37)	(37/88)		(50/149)
Vaccine available
Yes	52.3	43.6697	60	51.5152	30.9091	42.0635	42.1053	38.806	51.1628	55.5556	0.237	53.6017	54.023	48.1481	41.6667	51.8519	57.7778	71.4286	58	61.8182	0.128	54.5597	56.2937	47.7273	54.0984	50	48.6486	68.8889	0.240	62	<0.001
	(1092/2090)	(238/545)	(15/25)	(34/66)	(17/55)	(106/252)	(8/19)	(26/67)	(22/43)	(10/18)		(253/472)	(47/87)	(39/81)	(30/72)	(28/54)	(26/45)	(20/28)	(29/50)	(34/55)		(347/636)	(161/286)	(21/44)	(33/61)	(27/54)	(18/37)	(62/90)		(93/150)
No	3.8	2.93578	4	3.0303	1.81818	2.77778	5.26316	1.49254	4.65116	5.55556		4.44915	3.44828	2.46914	5.55556	1.85185	2.22222	7.14286	6	9.09091		3.93082	3.84615	4.54545	3.27869	5.55556	5.40541	2.22222		3.33333
	(79/2090)	(16/545)	(1/25)	(2/66)	(1/55)	(7/252)	(1/19)	(1/67)	(2/43)	(1/18)		(21/472)	(3/87)	(2/81)	(4/72)	(1/54)	(1/45)	(2/28)	(3/50)	(5/55)		(25/636)	(11/286)	(2/44)	(2/61)	(3/54)	(2/37)	(2/90)		(5/150)
DK/CR	44	53.3945	36	45.4545	67.2727	55.1587	52.6316	59.7015	44.186	38.8889		41.9492	42.5287	49.3827	52.7778	46.2963	40	21.4286	36	29.0909		41.5094	39.8601	47.7273	42.623	44.4444	45.9459	28.8889		34.6667
	(919/2090)	(291/545)	(9/25)	(30/66)	(37/55)	(139/252)	(10/19)	(40/67)	(19/43)	(7/18)		(198/472)	(37/87)	(40/81)	(38/72)	(25/54)	(18/45)	(6/28)	(18/50)	(16/55)		(264/636)	(114/286)	(21/44)	(26/61)	(24/54)	(17/37)	(26/90)		(52/150)
Use of vaccine against canine leishmaniasis
Yes, every year	21.7	14.3599	16.2791	12.3077	8.10811	15.1261	26.3158	11.7647	23.6842	13.3333	0.366	20.5543	18.2796	17.8571	13.7931	18.8679	25	35.7143	25.7143	26.4151	0.039	28.1726	25.498	21.0526	22.807	29.7872	24.1379	27.5	0.872	31.9328	<0.001
	(385/1775)	(83/578)	(7/43)	(8/65)	(6/74)	(36/238)	(5/19)	(10/85)	(9/38)	(2/15)		(89/433)	(17/93)	(15/84)	(8/58)	(10/53)	(11/44)	(5/14)	(9/35)	(14/53)		(111/394)	(64/251)	(8/38)	(13/57)	(14/47)	(7/29)	(22/80)		(38/119)
Yes, some years	5.9	4.49827	2.32558	3.07692	4.05405	4.62185	5.26316	7.05882	5.26316	0		6.00462	6.45161	3.57143	6.89655	3.77358	6.81818	28.5714	8.57143	1.88679		7.86802	3.18725	2.63158	3.50877	0	3.44828	5		11.7647
	(105/1775)	(26/578)	(1/43)	(2/65)	(3/74)	(11/238)	(1/19)	(6/85)	(2/38)	(0/15)		(26/433)	(6/93)	(3/84)	(4/58)	(2/53)	(3/44)	(4/14)	(3/35)	(1/53)		(31/394)	(8/251)	(1/38)	(2/57)	(0/47)	(1/29)	(4/80)		(14/119)
No	5.4	2.59516	2.32558	6.15385	2.7027	2.10084	0	1.17647	2.63158	6.66667		5.77367	5.37634	2.38095	5.17241	7.54717	4.54545	0	8.57143	11.3208		9.13706	5.57769	7.89474	1.75439	6.38298	0	8.75		4.20168
	(95/1775)	(15/578)	(1/43)	(4/65)	(2/74)	(5/238)	(0/19)	(1/85)	(1/38)	(1/15)		(25/433)	(5/93)	(2/84)	(3/58)	(4/53)	(2/44)	(0/14)	(3/35)	(6/53)		(36/394)	(14/251)	(3/38)	(1/57)	(3/47)	(0/29)	(7/80)		(5/119)
DK/CR	67.1	78.3737	79.0698	78.4615	85.1351	78.1513	68.4211	80	68.4211	80		67.8984	69.8925	76.1905	74.1379	69.8113	63.6364	35.7143	57.1429	60.3774		54.8223	65.7371	68.4211	71.9298	63.8298	72.4138	58.75		52.1008
	(1190/1775)	(453/578)	(34/43)	(51/65)	(63/74)	(186/238)	(13/19)	(68/85)	(26/38)	(12/15)		(294/433)	(65/93)	(64/84)	(43/58)	(37/53)	(28/44)	(5/14)	(20/35)	(32/53)		(216/394)	(165/251)	(26/38)	(41/57)	(30/47)	(21/29)	(47/80)		(62/119)
Possible importation in animals
Yes	61.6	58.9041	61.7647	52.439	44.6154	62.2951	68.4211	57.6923	69.2308	45.4545	0.147	61.5101	56.701	60.6383	68.75	64.7887	54	86.2069	62.963	51.4706	0.071	64.6067	58.5139	42	53.4247	64.5161	72.5	61.2245	0.051	65.2439	0.174
	(1477/2399)	(387/657)	(21/34)	(43/82)	(29/65)	(190/305)	(13/19)	(45/78)	(36/52)	(10/22)		(334/543)	(55/97)	(57/94)	(55/80)	(46/71)	(27/50)	(25/29)	(34/54)	(35/68)		(460/712)	(189/323)	(21/50)	(39/73)	(40/62)	(29/40)	(60/98)		(107/164)
No	1.2	1.21766	0	2.43902	0	0.983607	0	2.5641	1.92308	0		1.84162	1.03093	3.19149	1.25	1.40845	2	3.44828	1.85185	1.47059		0.983146	0.309598	0	0	0	0	1.02041		1.21951
	(28/2399)	(8/657)	(0/34)	(2/82)	(0/65)	(3/305)	(0/19)	(2/78)	(1/52)	(0/22)		(10/543)	(1/97)	(3/94)	(1/80)	(1/71)	(1/50)	(1/29)	(1/54)	(1/68)		(7/712)	(1/323)	(0/50)	(0/73)	(0/62)	(0/40)	(1/98)		(2/164)
DK/CR	37.3	39.8782	38.2353	45.122	55.3846	36.7213	31.5789	39.7436	28.8462	54.5455		36.6483	42.268	36.1702	30	33.8028	44	10.3448	35.1852	47.0588		34.4101	41.1765	58	46.5753	35.4839	27.5	37.7551		33.5366
	(894/2399)	(262/657)	(13/34)	(37/82)	(36/65)	(112/305)	(6/19)	(31/78)	(15/52)	(12/22)		(199/543)	(41/97)	(34/94)	(24/80)	(24/71)	(22/50)	(3/29)	(19/54)	(32/68)		(245/712)	(133/323)	(29/50)	(34/73)	(22/62)	(11/40)	(37/98)		(55/164)
Affects humans
Yes	53.8	56.4433	52.5	50.5263	55.5556	62.1083	31.5789	54.3478	52.381	46.1538	0.079	51.8707	50	51.4286	54.4444	51.9481	48.0769	56.6667	59.6491	46.4789	0.714	51.6297	56.6572	54.902	44.5783	52.1739	63.6364	66.9811	0.066	51.6484	0.333
	(1433/2666)	(438/776)	(21/40)	(48/95)	(50/90)	(218/351)	(6/19)	(50/92)	(33/63)	(12/26)		(305/588)	(53/106)	(54/105)	(49/90)	(40/77)	(25/52)	(17/30)	(34/57)	(33/71)		(396/767)	(200/353)	(28/51)	(37/83)	(36/69)	(28/44)	(71/106)		(94/182)
No	5.5	4.76804	2.5	6.31579	3.33333	3.4188	10.5263	4.34783	7.93651	15.3846		6.46259	4.71698	8.57143	6.66667	9.09091	1.92308	10	7.01754	4.22535		5.47588	4.53258	1.96078	7.22892	2.89855	6.81818	3.77358		7.69231
	(147/2666)	(37/776)	(1/40)	(6/95)	(3/90)	(12/351)	(2/19)	(4/92)	(5/63)	(4/26)		(38/588)	(5/106)	(9/105)	(6/90)	(7/77)	(1/52)	(3/30)	(4/57)	(3/71)		(42/767)	(16/353)	(1/51)	(6/83)	(2/69)	(3/44)	(4/106)		(14/182)
DK/CR	40.7	38.7887	45	43.1579	41.1111	34.4729	57.8947	41.3043	39.6825	38.4615		41.6667	45.283	40	38.8889	38.961	50	33.3333	33.3333	49.2958		42.8944	38.8102	43.1373	48.1928	44.9275	29.5455	29.2453		40.6593
	(1086/2666)	(301/776)	(18/40)	(41/95)	(37/90)	(121/351)	(11/19)	(38/92)	(25/63)	(10/26)		(245/588)	(48/106)	(42/105)	(35/90)	(30/77)	(26/52)	(10/30)	(19/57)	(35/71)		(329/767)	(137/353)	(22/51)	(40/83)	(31/69)	(13/44)	(31/106)		(74/182)
Organs affected in humans
Skin	61.8	69.5876	30	71.4286	62.5	74.7253	60	69.5652	78.5714	66.6667		63.9098	61.1111	74.0741	57.1429	78.9474	55.5556	60	56.25	53.8462		62.0253	47.619	30.7692	38.8889	69.2308	40	56		50
	(380/615)	(135/194)	(3/10)	(15/21)	(15/24)	(68/91)	(3/5)	(16/23)	(11/14)	(4/6)		(85/133)	(11/18)	(20/27)	(12/21)	(15/19)	(5/9)	(6/10)	(9/16)	(7/13)		(98/158)	(40/84)	(4/13)	(7/18)	(9/13)	(6/15)	(14/25)		(23/46)
Liver/spleen	37.8	30.9278	20	9.52381	29.1667	39.5604	40	39.1304	14.2857	0		33.0827	44.4444	33.3333	19.0476	21.0526	33.3333	50	37.5	38.4615		48.7342	46.4286	23.0769	61.1111	38.4615	53.3333	48		28.2609
	(232/615)	(60/194)	(2/10)	(2/21)	(7/24)	(36/91)	(2/5)	(9/23)	(2/14)	(0/6)		(44/133)	(8/18)	(9/27)	(4/21)	(4/19)	(3/9)	(5/10)	(6/16)	(5/13)		(77/158)	(39/84)	(3/13)	(11/18)	(5/13)	(8/15)	(12/25)		(13/46)
Heart/lungs	21.6	14.9485	40	9.52381	16.6667	16.4835	0	8.69565	14.2857	0		23.3083	11.1111	18.5185	38.0952	21.0526	11.1111	40	12.5	38.4615		24.6835	22.619	38.4615	27.7778	15.3846	13.3333	20		34.7826
	(133/615)	(29/194)	(4/10)	(2/21)	(4/24)	(15/91)	(0/5)	(2/23)	(2/14)	(0/6)		(31/133)	(2/18)	(5/27)	(8/21)	(4/19)	(1/9)	(4/10)	(2/16)	(5/13)		(39/158)	(19/84)	(5/13)	(5/18)	(2/13)	(2/15)	(5/25)		(16/46)
Eyes	12	9.27835	10	9.52381	16.6667	8.79121	0	0	14.2857	16.6667		13.5338	11.1111	7.40741	14.2857	15.7895	22.2222	10	12.5	23.0769		14.557	10.7143	0	11.1111	7.69231	20	12		15.2174
	(74/615)	(18/194)	(1/10)	(2/21)	(4/24)	(8/91)	(0/5)	(0/23)	(2/14)	(1/6)		(18/133)	(2/18)	(2/27)	(3/21)	(3/19)	(2/9)	(1/10)	(2/16)	(3/13)		(23/158)	(9/84)	(0/13)	(2/18)	(1/13)	(3/15)	(3/25)		(7/46)
Brain	12.8	11.3402	30	4.7619	8.33333	13.1868	20	4.34783	7.14286	16.6667		14.2857	11.1111	14.8148	9.52381	10.5263	11.1111	40	6.25	23.0769		12.6582	5.95238	0	5.55556	0	0	16		10.8696
	(79/615)	(22/194)	(3/10)	(1/21)	(2/24)	(12/91)	(1/5)	(1/23)	(1/14)	(1/6)		(19/133)	(2/18)	(4/27)	(2/21)	(2/19)	(1/9)	(4/10)	(1/16)	(3/13)		(20/158)	(5/84)	(0/13)	(1/18)	(0/13)	(0/15)	(4/25)		(5/46)
Others	1.8	1.03093	0	0	0	1.0989	20	0	0	0		3.00752	0	0	9.52381	5.26316	0	0	6.25	0		1.26582	4.7619	0	0	0	26.6667	0		0
	(11/615)	(2/194)	(0/10)	(0/21)	(0/24)	(1/91)	(1/5)	(0/23)	(0/14)	(0/6)		(4/133)	(0/18)	(0/27)	(2/21)	(1/19)	(0/9)	(0/10)	(1/16)	(0/13)		(2/158)	(4/84)	(0/13)	(0/18)	(0/13)	(4/15)	(0/25)		(0/46)
DK/CR	57.1	55.7078	52.381	56.25	52	58.2569	16.6667	54	57.5758	50		56.3934	66.0377	50	57.1429	52.5	64	41.1765	52.9412	60.6061		60.101	58	53.5714	51.3514	63.8889	46.4286	64.7887		51.0638
	(818/1433)	(244/438)	(11/21)	(27/48)	(26/50)	(127/218)	(1/6)	(27/50)	(19/33)	(6/12)		(172/305)	(35/53)	(27/54)	(28/49)	(21/40)	(16/25)	(7/17)	(18/34)	(20/33)		(238/396)	(116/200)	(15/28)	(19/37)	(23/36)	(13/28)	(46/71)		(48/94)
Treatable in humans
Yes	55.6	59.62	60	60	56.25	60	66.6667	62.5	60.6061	45.4545	0.859	56.7568	50.9804	56.3636	51.0204	66.6667	54.5455	62.5	65.625	53.125	0.387	52.1519	53.2258	60	57.1429	50	50	51.5625	0.972	53.3333	0.652
	(772/1388)	(251/421)	(12/20)	(27/45)	(27/48)	(126/210)	(4/6)	(30/48)	(20/33)	(5/11)		(168/296)	(26/51)	(31/55)	(25/49)	(26/39)	(12/22)	(10/16)	(21/32)	(17/32)		(206/395)	(99/186)	(15/25)	(20/35)	(17/34)	(14/28)	(33/64)		(48/90)
No	1.8	1.90024	5	4.44444	4.16667	1.42857	0	0	0	0		1.35135	0	0	0	0	4.54545	6.25	3.125	3.125		1.77215	2.15054	0	2.85714	2.94118	3.57143	1.5625		2.22222
	(25/1388)	(8/421)	(1/20)	(2/45)	(2/48)	(3/210)	(0/6)	(0/48)	(0/33)	(0/11)		(4/296)	(0/51)	(0/55)	(0/49)	(0/39)	(1/22)	(1/16)	(1/32)	(1/32)		(7/395)	(4/186)	(0/25)	(1/35)	(1/34)	(1/28)	(1/64)		(2/90)
DK/CR	42.6	38.4798	35	35.5556	39.5833	38.5714	33.3333	37.5	39.3939	54.5455		41.8919	49.0196	43.6364	48.9796	33.3333	40.9091	31.25	31.25	43.75		46.0759	44.6237	40	40	47.0588	46.4286	46.875		44.4444
	(591/1388)	(162/421)	(7/20)	(16/45)	(19/48)	(81/210)	(2/6)	(18/48)	(13/33)	(6/11)		(124/296)	(25/51)	(24/55)	(24/49)	(13/39)	(9/22)	(5/16)	(10/32)	(14/32)		(182/395)	(83/186)	(10/25)	(14/35)	(16/34)	(13/28)	(30/64)		(40/90)
Lethal in humans
Yes	35.5	32.3288	35	33.3333	22.2222	37.5	0	27.907	28.5714	0	0.291	38.2239	33.3333	40	31.9149	44.1176	43.4783	73.3333	42.3077	16.6667	0.100	32.8691	40.5882	36.3636	41.1765	40.625	45.8333	39.6552	0.941	40.9639	0.295
	(438/1236)	(118/365)	(7/20)	(14/42)	(8/36)	(69/184)	(0/3)	(12/43)	(8/28)	(0/9)		(99/259)	(15/45)	(18/45)	(15/47)	(15/34)	(10/23)	(11/15)	(11/26)	(4/24)		(118/359)	(69/170)	(8/22)	(14/34)	(13/32)	(11/24)	(23/58)		(34/83)
No	9.1	10.411	15	11.9048	13.8889	9.78261	33.3333	6.97674	10.7143	0		6.17761	4.44444	4.44444	6.38298	5.88235	0	6.66667	7.69231	16.6667		10.3064	8.82353	9.09091	11.7647	12.5	8.33333	5.17241		7.22892
	(112/1236)	(38/365)	(3/20)	(5/42)	(5/36)	(18/184)	(1/3)	(3/43)	(3/28)	(0/9)		(16/259)	(2/45)	(2/45)	(3/47)	(2/34)	(0/23)	(1/15)	(2/26)	(4/24)		(37/359)	(15/170)	(2/22)	(4/34)	(4/32)	(2/24)	(3/58)		(6/83)
DK/CR	55.5	57.2603	50	54.7619	63.8889	52.7174	66.6667	65.1163	60.7143	100		55.5985	62.2222	55.5556	61.7021	50	56.5217	20	50	66.6667		56.8245	50.5882	54.5455	47.0588	46.875	45.8333	55.1724		51.8072
	(686/1236)	(209/365)	(10/20)	(23/42)	(23/36)	(97/184)	(2/3)	(28/43)	(17/28)	(9/9)		(144/259)	(28/45)	(25/45)	(29/47)	(17/34)	(13/23)	(3/15)	(13/26)	(16/24)		(204/359)	(86/170)	(12/22)	(16/34)	(15/32)	(11/24)	(32/58)		(43/83)
Preventable in humans
Yes	56.2	58.1769	64.7059	52.381	50	62.1053	0	59.0909	53.5714	55.5556	0.302	58.0769	44.4444	60.8696	53.1915	62.8571	72.7273	57.1429	62.963	62.5	0.467	53.0055	55.4913	60.8696	53.125	56.25	54.1667	54.8387	0.858	57.3171	0.222
	(705/1254)	(217/373)	(11/17)	(22/42)	(20/40)	(118/190)	(0/3)	(26/44)	(15/28)	(5/9)		(151/260)	(20/45)	(28/46)	(25/47)	(22/35)	(16/22)	(8/14)	(17/27)	(15/24)		(194/366)	(96/173)	(14/23)	(17/32)	(18/32)	(13/24)	(34/62)		(47/82)
No	1.4	2.41287	5.88235	4.7619	5	1.05263	0	2.27273	3.57143	0		0	0	0	0	0	0	0	0	0		1.63934	0.578035	0	0	0	4.16667	0		2.43902
	(18/1254)	(9/373)	(1/17)	(2/42)	(2/40)	(2/190)	(0/3)	(1/44)	(1/28)	(0/9)		(0/260)	(0/45)	(0/46)	(0/47)	(0/35)	(0/22)	(0/14)	(0/27)	(0/24)		(6/366)	(1/173)	(0/23)	(0/32)	(0/32)	(1/24)	(0/62)		(2/82)
DK/CR	42.4	39.4102	29.4118	42.8571	45	36.8421	100	38.6364	42.8571	44.4444		41.9231	55.5556	39.1304	46.8085	37.1429	27.2727	42.8571	37.037	37.5		45.3552	43.9306	39.1304	46.875	43.75	41.6667	45.1613		40.2439
	(531/1254)	(147/373)	(5/17)	(18/42)	(18/40)	(70/190)	(3/3)	(17/44)	(12/28)	(4/9)		(109/260)	(25/45)	(18/46)	(22/47)	(13/35)	(6/22)	(6/14)	(10/27)	(9/24)		(166/366)	(76/173)	(9/23)	(15/32)	(14/32)	(10/24)	(28/62)		(33/82)
Present in Portugal in humans
Yes	78.7	77.5744	80.9524	72.3404	72.549	81.7352	66.6667	73.4694	75.7576	63.6364	0.366	84.6405	84.9057	80	84	85	84	100	81.8182	87.8788	0.860	74.5098	78.6802	80.7692	64.8649	68.5714	100	81.6901	0.005	82.9787	0.042
	(1135/1442)	(339/437)	(17/21)	(34/47)	(37/51)	(179/219)	(4/6)	(36/49)	(25/33)	(7/11)		(259/306)	(45/53)	(44/55)	(42/50)	(34/40)	(21/25)	(17/17)	(27/33)	(29/33)		(304/408)	(155/197)	(21/26)	(24/37)	(24/35)	(28/28)	(58/71)		(78/94)
No	0.8	0.686499	0	0	0	0.913242	0	0	0	9.09091		1.30719	1.88679	3.63636	0	0	0	0	3.0303	0		0.980392	0	0	0	0	0	0		1.06383
	(12/1442)	(3/437)	(0/21)	(0/47)	(0/51)	(2/219)	(0/6)	(0/49)	(0/33)	(1/11)		(4/306)	(1/53)	(2/55)	(0/50)	(0/40)	(0/25)	(0/17)	(1/33)	(0/33)		(4/408)	(0/197)	(0/26)	(0/37)	(0/35)	(0/28)	(0/71)		(1/94)
DK/CR	20.4	21.7391	19.0476	27.6596	27.451	17.3516	33.3333	26.5306	24.2424	27.2727		14.0523	13.2075	16.3636	16	15	16	0	15.1515	12.1212		24.5098	21.3198	19.2308	35.1351	31.4286	0	18.3099		15.9574
	(295/1442)	(95/437)	(4/21)	(13/47)	(14/51)	(38/219)	(2/6)	(13/49)	(8/33)	(3/11)		(43/306)	(7/53)	(9/55)	(8/50)	(6/40)	(4/25)	(0/17)	(5/33)	(4/33)		(100/408)	(42/197)	(5/26)	(13/37)	(11/35)	(0/28)	(13/71)		(15/94)
Local risk in humans
None	7.4	5.95238	0	11.1111	12	4.54545	0	6.66667	0	40	0.259	5.43478	3.84615	2.85714	8.33333	3.84615	0	7.14286	5	13.6364	0.579	10.8225	5.26316	5.88235	5.55556	12.5	0	4.7619	0.262	8.92857	0.019
	(62/837)	(15/252)	(0/13)	(3/27)	(3/25)	(6/132)	(0/3)	(2/30)	(0/17)	(2/5)		(10/184)	(1/26)	(1/35)	(2/24)	(1/26)	(0/17)	(1/14)	(1/20)	(3/22)		(25/231)	(6/114)	(1/17)	(1/18)	(2/16)	(0/21)	(2/42)		(5/56)
Low	77.3	82.9365	76.9231	77.7778	80	86.3636	100	83.3333	82.3529	40		71.7391	69.2308	68.5714	75	80.7692	88.2353	64.2857	75	54.5455		75.3247	79.8246	88.2353	61.1111	75	90.4762	80.9524		73.2143
	(647/837)	(209/252)	(10/13)	(21/27)	(20/25)	(114/132)	(3/3)	(25/30)	(14/17)	(2/5)		(132/184)	(18/26)	(24/35)	(18/24)	(21/26)	(15/17)	(9/14)	(15/20)	(12/22)		(174/231)	(91/114)	(15/17)	(11/18)	(12/16)	(19/21)	(34/42)		(41/56)
Medium	13.9	9.52381	15.3846	11.1111	8	7.57576	0	10	17.6471	20		19.5652	26.9231	20	16.6667	11.5385	5.88235	28.5714	15	31.8182		13.4199	14.9123	5.88235	33.3333	12.5	9.52381	14.2857		14.2857
	(116/837)	(24/252)	(2/13)	(3/27)	(2/25)	(10/132)	(0/3)	(3/30)	(3/17)	(1/5)		(36/184)	(7/26)	(7/35)	(4/24)	(3/26)	(1/17)	(4/14)	(3/20)	(7/22)		(31/231)	(17/114)	(1/17)	(6/18)	(2/16)	(2/21)	(6/42)		(8/56)
High	1.4	1.19048	7.69231	0	0	1.51515	0	0	0	0		3.26087	0	8.57143	0	3.84615	5.88235	0	5	0		0.4329	0	0	0	0	0	0		3.57143
	(12/837)	(3/252)	(1/13)	(0/27)	(0/25)	(2/132)	(0/3)	(0/30)	(0/17)	(0/5)		(6/184)	(0/26)	(3/35)	(0/24)	(1/26)	(1/17)	(0/14)	(1/20)	(0/22)		(1/231)	(0/114)	(0/17)	(0/18)	(0/16)	(0/21)	(0/42)		(2/56)
DK/CR	36.4	26.0997	23.5294	22.8571	30.5556	26.6667	25	18.9189	34.6154	16.6667		28.4047	42.2222	18.6047	41.4634	23.5294	19.0476	17.6471	25.9259	31.8182		25.2427	25.4902	19.0476	25	33.3333	25	25		30
	(303/1140)	(89/341)	(4/17)	(8/35)	(11/36)	(48/180)	(1/4)	(7/37)	(9/26)	(1/6)		(73/257)	(19/45)	(8/43)	(17/41)	(8/34)	(4/21)	(3/17)	(7/27)	(7/22)		(78/309)	(39/153)	(4/21)	(6/24)	(8/24)	(7/28)	(14/56)		(24/80)
Possible importation in humans
Yes	70.2	72.1198	70	70.2128	62.7451	75.2294	50	75	72.7273	63.6364	0.540	72.8758	77.3585	70.9091	73.4694	70	76	88.2353	70.5882	63.6364	0.841	68.1592	66.8367	42.3077	70.2703	69.4444	85.1852	65.7143	0.011	68.0851	0.450
	(1005/1432)	(313/434)	(14/20)	(33/47)	(32/51)	(164/218)	(3/6)	(36/48)	(24/33)	(7/11)		(223/306)	(41/53)	(39/55)	(36/49)	(28/40)	(19/25)	(15/17)	(24/34)	(21/33)		(274/402)	(131/196)	(11/26)	(26/37)	(25/36)	(23/27)	(46/70)		(64/94)
No	1.1	0.921659	0	2.12766	1.96078	0.458716	0	2.08333	0	0		0.653595	0	1.81818	2.04082	0	0	0	0	0		1.24378	1.02041	0	0	2.77778	3.7037	0		3.19149
	(16/1432)	(4/434)	(0/20)	(1/47)	(1/51)	(1/218)	(0/6)	(1/48)	(0/33)	(0/11)		(2/306)	(0/53)	(1/55)	(1/49)	(0/40)	(0/25)	(0/17)	(0/34)	(0/33)		(5/402)	(2/196)	(0/26)	(0/37)	(1/36)	(1/27)	(0/70)		(3/94)
DK/CR	28.7	26.9585	30	27.6596	35.2941	24.3119	50	22.9167	27.2727	36.3636		26.4706	22.6415	27.2727	24.4898	30	24	11.7647	29.4118	36.3636		30.597	32.1429	57.6923	29.7297	27.7778	11.1111	34.2857		28.7234
	(411/1432)	(117/434)	(6/20)	(13/47)	(18/51)	(53/218)	(3/6)	(11/48)	(9/33)	(4/11)		(81/306)	(12/53)	(15/55)	(12/49)	(12/40)	(6/25)	(2/17)	(10/34)	(12/33)		(123/402)	(63/196)	(15/26)	(11/37)	(10/36)	(3/27)	(24/70)		(27/94)
Regular contact with wild animals
Yes	4.2	2.59516	1.6129	1.42857	0.724638	2.38971	0	3.40136	7.24638	9.67742	0.025	5.94354	4.03226	4.87805	3.8835	5.26316	6.89655	15.625	4.54545	11.1111	0.203	3.02703	8.11456	9.375	12.1212	2.5641	5.76923	8.73016	0.185	5.60748	<0.001
	(144/3387)	(30/1156)	(1/62)	(2/140)	(1/138)	(13/544)	(0/25)	(5/147)	(5/69)	(3/31)		(40/673)	(5/124)	(6/123)	(4/103)	(5/95)	(4/58)	(5/32)	(3/66)	(8/72)		(28/925)	(34/419)	(6/64)	(12/99)	(2/78)	(3/52)	(11/126)		(12/214)
No	95.7	97.4048	98.3871	98.5714	99.2754	97.6103	100	96.5986	92.7536	90.3226		94.0565	95.9677	95.122	96.1165	94.7368	93.1034	84.375	95.4545	88.8889		96.973	91.8854	90.625	87.8788	97.4359	94.2308	91.2698		94.3925
	(3243/3387)	(1126/1156)	(61/62)	(138/140)	(137/138)	(531/544)	(25/25)	(142/147)	(64/69)	(28/31)		(633/673)	(119/124)	(117/123)	(99/103)	(90/95)	(54/58)	(27/32)	(63/66)	(64/72)		(897/925)	(385/419)	(58/64)	(87/99)	(76/78)	(49/52)	(115/126)		(202/214)
DK/CR	2.2	1.86757	3.125	2.77778	2.12766	1.27042	0	3.28947	1.42857	0		2.46377	0.8	3.90625	3.73832	2.06186	0	0	1.49254	5.26316		2.01271	3.00926	4.47761	1	4.87805	1.88679	3.07692		2.72727
	(77/3464)	(22/1178)	(2/64)	(4/144)	(3/141)	(7/551)	(0/25)	(5/152)	(1/70)	(0/31)		(17/690)	(1/125)	(5/128)	(4/107)	(2/97)	(0/58)	(0/32)	(1/67)	(4/76)		(19/944)	(13/432)	(3/67)	(1/100)	(4/82)	(1/53)	(4/130)		(6/220)
Regular contact with domestic animals
Yes	70.6	69.967	65.6716	62.7586	72.7273	68.7831	85.1852	76.6234	72.973	67.6471	0.109	77.7166	78.4173	77.9412	72.8972	79.4118	89.3939	72.7273	64.1791	84.4156	0.022	63.5707	74.0909	74.2424	69.9029	75.2941	73.2143	76.9231	0.812	73.5931	<0.001
	(2524/3578)	(848/1212)	(44/67)	(91/145)	(104/143)	(390/567)	(23/27)	(118/154)	(54/74)	(23/34)		(565/727)	(109/139)	(106/136)	(78/107)	(81/102)	(59/66)	(24/33)	(43/67)	(65/77)		(616/969)	(326/440)	(49/66)	(72/103)	(64/85)	(41/56)	(100/130)		(170/231)
No	29.4	30.033	34.3284	37.2414	27.2727	31.2169	14.8148	23.3766	27.027	32.3529		22.2834	21.5827	22.0588	27.1028	20.5882	10.6061	27.2727	35.8209	15.5844		36.4293	25.9091	25.7576	30.0971	24.7059	26.7857	23.0769		26.4069
	(1054/3578)	(364/1212)	(23/67)	(54/145)	(39/143)	(177/567)	(4/27)	(36/154)	(20/74)	(11/34)		(162/727)	(30/139)	(30/136)	(29/107)	(21/102)	(7/66)	(9/33)	(24/67)	(12/77)		(353/969)	(114/440)	(17/66)	(31/103)	(21/85)	(15/56)	(30/130)		(61/231)
DK/CR	1.8	1.70316	2.89855	2.68456	1.37931	1.21951	0	3.14465	1.33333	0		1.88934	0.714286	2.85714	3.6036	0.970874	0	0	1.47059	3.75		1.62437	2.00445	2.94118	0.961538	1.16279	1.75439	2.98507		2.53165
	(66/3644)	(21/1233)	(2/69)	(4/149)	(2/145)	(7/574)	(0/27)	(5/159)	(1/75)	(0/34)		(14/741)	(1/140)	(4/140)	(4/111)	(1/103)	(0/66)	(0/33)	(1/68)	(3/80)		(16/985)	(9/449)	(2/68)	(1/104)	(1/86)	(1/57)	(4/134)		(6/237)
Regular nighttime outdoor activities
Yes	24.2	19.7074	24.6154	22.5352	16.9118	18.2657	8	22.1477	19.7183	32.2581	0.266	28.4257	30	25.6	33.9806	25.2632	28.5714	28.125	27.2727	27.7778	0.924	23.0603	30.3828	26.5625	29.8969	21.519	43.3962	32.8	0.088	27.7778	<0.001
	(825/3409)	(229/1162)	(16/65)	(32/142)	(23/136)	(99/542)	(2/25)	(33/149)	(14/71)	(10/31)		(195/686)	(39/130)	(32/125)	(35/103)	(24/95)	(18/63)	(9/32)	(18/66)	(20/72)		(214/928)	(127/418)	(17/64)	(29/97)	(17/79)	(23/53)	(41/125)		(60/216)
No	75.8	80.2926	75.3846	77.4648	83.0882	81.7343	92	77.8523	80.2817	67.7419		71.5743	70	74.4	66.0194	74.7368	71.4286	71.875	72.7273	72.2222		76.9397	69.6172	73.4375	70.1031	78.481	56.6038	67.2		72.2222
	(2584/3409)	(933/1162)	(49/65)	(110/142)	(113/136)	(443/542)	(23/25)	(116/149)	(57/71)	(21/31)		(491/686)	(91/130)	(93/125)	(68/103)	(71/95)	(45/63)	(23/32)	(48/66)	(52/72)		(714/928)	(291/418)	(47/64)	(68/97)	(62/79)	(30/53)	(84/125)		(156/216)
DK/CR	2.1	2.10615	2.98507	2.73973	1.44928	1.98915	0	3.24675	1.38889	0		2.1398	0	3.84615	2.83019	3.06122	0	0	1.49254	4		1.90275	2.33645	3.0303	1.02041	2.46914	1.85185	3.10078		2.7027
	(74/3483)	(25/1187)	(2/67)	(4/146)	(2/138)	(11/553)	(0/25)	(5/154)	(1/72)	(0/31)		(15/701)	(0/130)	(5/130)	(3/106)	(3/98)	(0/63)	(0/32)	(1/67)	(3/75)		(18/946)	(10/428)	(2/66)	(1/98)	(2/81)	(1/54)	(4/129)		(6/222)
Nets in some/all windows/doors
Yes, in all	6.6	3.46249	1.44928	4.72973	3.37838	2.15054	0	7.09677	6.57895	3.125	<0.001	4.52055	7.04225	3.62319	2.77778	0	4.47761	9.375	4.61538	7.79221	0.002	6.44491	14.5455	20.3125	13.7255	9.41176	18.1818	14.1791	0.168	14.9123	<0.001
	(235/3572)	(42/1213)	(1/69)	(7/148)	(5/148)	(12/558)	(0/26)	(11/155)	(5/76)	(1/32)		(33/730)	(10/142)	(5/138)	(3/108)	(0/101)	(3/67)	(3/32)	(3/65)	(6/77)		(62/962)	(64/440)	(13/64)	(14/102)	(8/85)	(10/55)	(19/134)		(34/228)
Yes, in some	17.2	9.48063	8.69565	8.78378	10.8108	7.8853	34.6154	7.74194	9.21053	25		20.6849	18.3099	14.4928	20.3704	17.8218	20.8955	43.75	21.5385	29.8701		16.5281	30.4545	23.4375	27.451	42.3529	32.7273	27.6119		23.6842
	(613/3572)	(115/1213)	(6/69)	(13/148)	(16/148)	(44/558)	(9/26)	(12/155)	(7/76)	(8/32)		(151/730)	(26/142)	(20/138)	(22/108)	(18/101)	(14/67)	(14/32)	(14/65)	(23/77)		(159/962)	(134/440)	(15/64)	(28/102)	(36/85)	(18/55)	(37/134)		(54/228)
None	76.3	87.0569	89.8551	86.4865	85.8108	89.9642	65.3846	85.1613	84.2105	71.875		74.7945	74.6479	81.8841	76.8519	82.1782	74.6269	46.875	73.8462	62.3377		77.027	55	56.25	58.8235	48.2353	49.0909	58.209		61.4035
	(2724/3572)	(1056/1213)	(62/69)	(128/148)	(127/148)	(502/558)	(17/26)	(132/155)	(64/76)	(23/32)		(546/730)	(106/142)	(113/138)	(83/108)	(83/101)	(50/67)	(15/32)	(48/65)	(48/77)		(741/962)	(242/440)	(36/64)	(60/102)	(41/85)	(27/55)	(78/134)		(140/228)
DK/CR	1.8	1.62206	1.42857	0.671141	0.671141	2.10526	3.7037	1.27389	1.2987	3.0303		1.74966	0	1.42857	3.57143	2.88462	0	0	2.98507	2.53165		1.9368	2.00445	4.47761	0.970874	2.29885	3.50877	0.740741		2.14592
	(66/3638)	(20/1233)	(1/70)	(1/149)	(1/149)	(12/570)	(1/27)	(2/157)	(1/77)	(1/33)		(13/743)	(0/142)	(2/140)	(4/112)	(3/104)	(0/67)	(0/32)	(2/67)	(2/79)		(19/981)	(9/449)	(3/67)	(1/103)	(2/87)	(2/57)	(1/135)		(5/233)
Pet animal ownership
Yes	64.7	64.8237	75.7143	59.2105	66.0131	64.0138	68.9655	67.1053	62.8205	65.7143	0.457	72.3404	74.8252	71.2329	66.9643	78	86.5672	63.6364	59.4203	72.2892	0.015	57.673	66.4459	62.6866	60.9524		64.2857	73.913	0.225	65.8228	<0.001
	(2385/3688)	(809/1248)	(53/70)	(90/152)	(101/153)	(370/578)	(20/29)	(102/152)	(49/78)	(23/35)		(544/752)	(107/143)	(104/146)	(75/112)	(78/100)	(58/67)	(21/33)	(41/69)	(60/83)		(575/997)	(301/453)	(42/67)	(64/105)		(36/56)	(102/138)		(156/237)
Dogs	48.1	46.3141	61.4286	42.7632	48.366	41.1765	65.5172	55.9211	48.7179	42.8571	0.001	57.5798	65.035	57.5342	51.7857	53	65.6716	42.4242	50.7246	63.8554	0.058	39.5186	55.4084	56.7164	54.2857	54.023	51.7857	57.971	0.940	50.211	<0.001
	(1775/3688)	(578/1248)	(43/70)	(65/152)	(74/153)	(238/578)	(19/29)	(85/152)	(38/78)	(15/35)		(433/752)	(93/143)	(84/146)	(58/112)	(53/100)	(44/67)	(14/33)	(35/69)	(53/83)		(394/997)	(251/453)	(38/67)	(57/105)	(47/87)	(29/56)	(80/138)		(119/237)
Cats	21	22.5962	20	20.3947	20.915	27.1626	10.3448	17.7632	14.1026	20		23.4043	16.0839	21.9178	25	37	32.8358	33.3333	14.4928	15.6627		20.7623	16.1148	16.4179	10.4762	19.5402	16.0714	18.1159		14.7679
	(773/3688)	(282/1248)	(14/70)	(31/152)	(32/153)	(157/578)	(3/29)	(27/152)	(11/78)	(7/35)		(176/752)	(23/143)	(32/146)	(28/112)	(37/100)	(22/67)	(11/33)	(10/69)	(13/83)		(207/997)	(73/453)	(11/67)	(11/105)	(17/87)	(9/56)	(25/138)		(35/237)
Others******	6.6	7.37179	8.57143	6.57895	9.15033	7.95848	0	5.26316	6.41026	8.57143		5.31915	6.29371	6.84932	6.25	8	2.98507	3.0303	2.89855	1.20482		6.92076	5.96026	2.98507	4.7619	3.44828	14.2857	6.52174		7.173
	(245/3688)	(92/1248)	(6/70)	(10/152)	(14/153)	(46/578)	(0/29)	(8/152)	(5/78)	(3/35)		(40/752)	(9/143)	(10/146)	(7/112)	(8/100)	(2/67)	(1/33)	(2/69)	(1/83)		(69/997)	(27/453)	(2/67)	(5/105)	(3/87)	(8/56)	(9/138)		(17/237)
No	35.4	35.1763	24.2857	40.7895	33.9869	35.9862	31.0345	32.8947	37.1795	34.2857		27.7926	25.1748	28.7671	33.0357	22	13.4328	36.3636	40.5797	27.7108		42.327	33.5541	37.3134	39.0476	34.4828	35.7143	26.087		34.1772
	(1303/3688)	(439/1248)	(17/70)	(62/152)	(52/153)	(208/578)	(9/29)	(50/152)	(29/78)	(12/35)		(209/752)	(36/143)	(42/146)	(37/112)	(22/100)	(9/67)	(12/33)	(28/69)	(23/83)		(422/997)	(152/453)	(25/67)	(41/105)	(30/87)	(20/56)	(36/138)		(81/237)
Dog outdoors during nighttime			(/)
Yes	63.8	60.452	65	52.6316	67.1429	58.7156	68.4211	56.25	68.75	71.4286	0.449	69.25	75	67.1053	65.3846	68	65.8537	84.6154	67.6471	68	0.823	63.7333	62.9167	62.1622	54.717	77.7778	70.9677	56.7568	0.097	62.037	0.082
	(1055/1653)	(321/531)	(26/40)	(30/57)	(47/70)	(128/218)	(13/19)	(45/80)	(22/32)	(10/14)		(277/400)	(63/84)	(51/76)	(34/52)	(34/50)	(27/41)	(11/13)	(23/34)	(34/50)		(239/375)	(151/240)	(23/37)	(29/53)	(35/45)	(22/31)	(42/74)		(67/108)
Garden/backyard	82	85.6698	100	96.6667	91.4894	77.3438	76.9231	93.3333	77.2727	80		89.5307	85.7143	92.1569	91.1765	88.2353	96.2963	90.9091	91.3043	85.2941		71.1297	76.8212	73.913	51.7241	85.7143	77.2727	88.0952		83.5821
	(864/1055)	(275/321)	(26/26)	(29/30)	(43/47)	(99/128)	(10/13)	(42/45)	(17/22)	(8/10)		(248/277)	(54/63)	(47/51)	(31/34)	(30/34)	(26/27)	(10/11)	(21/23)	(29/34)		(170/239)	(116/151)	(17/23)	(15/29)	(30/35)	(17/22)	(37/42)		(56/67)
Street/road	30.3	29.2835	19.2308	23.3333	21.2766	37.5	23.0769	22.2222	31.8182	40		25.9928	26.9841	23.5294	26.4706	35.2941	29.6296	27.2727	30.4348	11.7647		41.4226	25.1656	30.4348	34.4828	22.8571	13.6364	23.8095		23.8806
	(319/1055)	(94/321)	(5/26)	(7/30)	(10/47)	(48/128)	(3/13)	(10/45)	(7/22)	(4/10)		(72/277)	(17/63)	(12/51)	(9/34)	(12/34)	(8/27)	(3/11)	(7/23)	(4/34)		(99/239)	(38/151)	(7/23)	(10/29)	(8/35)	(3/22)	(10/42)		(16/67)
Forest/bush	11.7	8.72274	7.69231	0	8.51064	8.59375	23.0769	8.88889	13.6364	10		10.4693	6.34921	1.96078	14.7059	11.7647	14.8148	27.2727	8.69565	17.6471		12.1339	16.5563	26.087	24.1379	11.4286	4.54545	16.6667		17.9104
	(123/1055)	(28/321)	(2/26)	(0/30)	(4/47)	(11/128)	(3/13)	(4/45)	(3/22)	(1/10)		(29/277)	(4/63)	(1/51)	(5/34)	(4/34)	(4/27)	(3/11)	(2/23)	(6/34)		(29/239)	(25/151)	(6/23)	(7/29)	(4/35)	(1/22)	(7/42)		(12/67)
Park	11.7	12.1495	3.84615	6.66667	6.38298	20.3125	7.69231	6.66667	13.6364	0		5.77617	7.93651	1.96078	8.82353	8.82353	7.40741	9.09091	4.34783	0		20.5021	8.60927	13.0435	13.7931	5.71429	0	9.52381		8.95522
	(123/1055)	(39/321)	(1/26)	(2/30)	(3/47)	(26/128)	(1/13)	(3/45)	(3/22)	(0/10)		(16/277)	(5/63)	(1/51)	(3/34)	(3/34)	(2/27)	(1/11)	(1/23)	(0/34)		(49/239)	(13/151)	(3/23)	(4/29)	(2/35)	(0/22)	(4/42)		(6/67)
Others	2.4	3.42679	3.84615	0	4.25532	5.46875	0	2.22222	0	0		2.52708	4.7619	3.92157	0	5.88235	0	0	0	0		0.41841	3.31126	0	6.89655	0	9.09091	2.38095		1.49254
	(25/1055)	(11/321)	(1/26)	(0/30)	(2/47)	(7/128)	(0/13)	(1/45)	(0/22)	(0/10)		(7/277)	(3/63)	(2/51)	(0/34)	(2/34)	(0/27)	(0/11)	(0/23)	(0/34)		(1/239)	(5/151)	(0/23)	(2/29)	(0/35)	(2/22)	(1/42)		(1/67)
No	36.2	39.548	35	47.3684	32.8571	41.2844	31.5789	43.75	31.25	28.5714		30.75	25	32.8947	34.6154	32	34.1463	15.3846	32.3529	32		36.2667	37.0833	37.8378	45.283	22.2222	29.0323	43.2432		37.963
	(598/1653)	(210/531)	(14/40)	(27/57)	(23/70)	(90/218)	(6/19)	(35/80)	(10/32)	(4/14)		(123/400)	(21/84)	(25/76)	(18/52)	(16/50)	(14/41)	(2/13)	(11/34)	(16/50)		(136/375)	(89/240)	(14/37)	(24/53)	(10/45)	(9/31)	(32/74)		(41/108)
DK/CR	0.2	0.375235	0	0	1.40845	0.456621	0	0	0	0		0	0	0	0	0	0	0	0	0		0	0.414938	0	1.85185	0	0	0		0
	(3/1656)	(2/533)	(0/40)	(0/57)	(1/71)	(1/219)	(0/19)	(0/80)	(0/32)	(0/14)		(0/400)	(0/84)	(0/76)	(0/52)	(0/50)	(0/41)	(0/13)	(0/34)	(0/50)		(0/375)	(1/241)	(0/37)	(1/54)	(0/45)	(0/31)	(0/74)		(0/108)
Use of repellents/insecticides in dog(s)
Yes	82.2	80.6641	88.8889	77.7778	80	78.5047	83.3333	84.4156	78.125	86.6667	0.770	83.1633	78.0488	81.0811	78.4314	88	79.4872	100	84.8485	92	0.242	86.1878	80.8511	86.4865	86.7925	73.3333	77.4194	79.7101	0.419	76.1905	0.096
	(1320/1605)	(413/512)	(32/36)	(42/54)	(52/65)	(168/214)	(15/18)	(65/77)	(25/32)	(13/15)		(326/392)	(64/82)	(60/74)	(40/51)	(44/50)	(31/39)	(13/13)	(28/33)	(46/50)		(312/362)	(190/235)	(32/37)	(46/53)	(33/45)	(24/31)	(55/69)		(80/105)
Spot-on	55	60.0484	31.25	66.6667	67.3077	61.9048	66.6667	58.4615	52	69.2308		57.9755	50	60	65	56.8182	54.8387	53.8462	53.5714	67.3913		50.9615	45.7895	34.375	45.6522	45.4545	50	50.9091		55
	(726/1320)	(248/413)	(10/32)	(28/42)	(35/52)	(104/168)	(10/15)	(38/65)	(13/25)	(9/13)		(189/326)	(32/64)	(36/60)	(26/40)	(25/44)	(17/31)	(7/13)	(15/28)	(31/46)		(159/312)	(87/190)	(11/32)	(21/46)	(15/33)	(12/24)	(28/55)		(44/80)
Collar	40.9	31.9613	25	35.7143	28.8462	29.7619	40	29.2308	56	38.4615		40.4908	40.625	33.3333	27.5	34.0909	45.1613	61.5385	46.4286	54.3478		49.0385	47.8947	25	58.6957	39.3939	50	56.3636		40
	(540/1320)	(132/413)	(8/32)	(15/42)	(15/52)	(50/168)	(6/15)	(19/65)	(14/25)	(5/13)		(132/326)	(26/64)	(20/60)	(11/40)	(15/44)	(14/31)	(8/13)	(13/28)	(25/46)		(153/312)	(91/190)	(8/32)	(27/46)	(13/33)	(12/24)	(31/55)		(32/80)
Pills	39.7	41.4044	75	30.9524	38.4615	47.619	20	30.7692	28	30.7692		35.8896	32.8125	45	45	43.1818	25.8065	15.3846	32.1429	28.2609		40.0641	42.6316	68.75	41.3043	39.3939	41.6667	30.9091		38.75
	(524/1320)	(171/413)	(24/32)	(13/42)	(20/52)	(80/168)	(3/15)	(20/65)	(7/25)	(4/13)		(117/326)	(21/64)	(27/60)	(18/40)	(19/44)	(8/31)	(2/13)	(9/28)	(13/46)		(125/312)	(81/190)	(22/32)	(19/46)	(13/33)	(10/24)	(17/55)		(31/80)
Shampoo	16.1	18.8862	40.625	11.9048	15.3846	17.2619	20	21.5385	12	23.0769		20.2454	23.4375	18.3333	25	13.6364	25.8065	15.3846	10.7143	23.913		8.65385	14.2105	12.5	21.7391	12.1212	16.6667	9.09091		20
	(213/1320)	(78/413)	(13/32)	(5/42)	(8/52)	(29/168)	(3/15)	(14/65)	(3/25)	(3/13)		(66/326)	(15/64)	(11/60)	(10/40)	(6/44)	(8/31)	(2/13)	(3/28)	(11/46)		(27/312)	(27/190)	(4/32)	(10/46)	(4/33)	(4/24)	(5/55)		(16/80)
Spray	4.5	4.84262	6.25	0	3.84615	5.55556	6.66667	4.61538	8	7.69231		5.21472	7.8125	3.33333	5	6.81818	3.22581	0	7.14286	4.34783		3.20513	4.21053	0	8.69565	0	8.33333	3.63636		6.25
	(59/1320)	(20/413)	(2/32)	(0/42)	(2/52)	(9/162)	(1/15)	(3/65)	(2/25)	(1/13)		(17/326)	(5/64)	(2/60)	(2/40)	(3/44)	(1/31)	(0/13)	(2/28)	(2/46)		(10/312)	(8/190)	(0/32)	(4/46)	(0/33)	(2/24)	(2/55)		(5/80)
Others	0.5	0.242131	0	0	0	0	0	1.53846	0	0		0.306748	0	0	0	0	0	0	0	2.17391		0.320513	1.05263	3.125	2.17391	0	0	0		1.25
	(6/1320)	(1/413)	(0/32)	(0/42)	(0/52)	(0/168)	(0/15)	(1/65)	(0/25)	(0/13)		(1/326)	(0/64)	(0/60)	(0/40)	(0/44)	(0/31)	(0/13)	(0/28)	(1/46)		(1/312)	(2/190)	(1/32)	(1/46)	(0/33)	(0/24)	(0/55)		(1/80)
All year round	62.8	63.1961	78.125	54.7619	75	65.4762	53.3333	52.3077	56	61.5385	0.301	59.5092	64.0625	63.3333	45	65.9091	58.0645	38.4615	67.8571	56.5217	0.247	66.6667	58.9474	59.375	47.8261	66.6667	50	67.2727	0.306	67.5	0.090
	(829/1320)	(261/413)	(25/32)	(23/42)	(39/52)	(110/168)	(8/15)	(34/65)	(14/25)	(8/13)		(194/326)	(41/64)	(38/60)	(18/40)	(29/44)	(18/31)	(5/13)	(19/28)	(26/46)		(208/312)	(112/190)	(19/32)	(22/46)	(22/33)	(12/24)	(37/55)		(54/80)
Summer	17.6	18.8862	12.5	28.5714	15.3846	19.6429	13.3333	21.5385	8	23.0769		21.1656	12.5	21.6667	25	15.9091	25.8065	30.7692	14.2857	32.6087		13.4615	17.8947	6.25	26.087	15.1515	20.8333	18.1818		12.5
	(233/1320)	(78/413)	(4/32)	(12/42)	(8/52)	(33/168)	(2/15)	(14/65)	(2/25)	(3/13)		(69/326)	(8/64)	(13/60)	(10/40)	(7/44)	(8/31)	(4/13)	(4/28)	(15/46)		(42/312)	(34/190)	(2/32)	(12/46)	(5/33)	(5/24)	(10/55)		(10/80)
Spring	13.6	13.5593	3.125	4.7619	9.61538	14.2857	6.66667	21.5385	28	7.69231		15.9509	9.375	11.6667	17.5	13.6364	22.5806	46.1538	3.57143	26.087		10.5769	15.7895	18.75	23.913	12.1212	16.6667	9.09091		12.5
	(180/1320)	(56/413)	(1/32)	(2/42)	(5/52)	(24/168)	(1/15)	(14/65)	(7/25)	(1/13)		(52/326)	(6/64)	(7/60)	(7/40)	(6/44)	(7/31)	(6/13)	(1/28)	(12/46)		(33/312)	(30/190)	(6/32)	(11/46)	(4/33)	(4/24)	(5/55)		(10/80)
Autumn	3.9	3.38983	3.125	0	0	4.7619	6.66667	4.61538	4	0		4.90798	6.25	1.66667	5	6.81818	6.45161	23.0769	3.57143	0		4.16667	3.68421	6.25	4.34783	0	4.16667	3.63636		2.5
	(52/1320)	(14/413)	(1/32)	(0/42)	(0/52)	(8/168)	(1/15)	(3/65)	(1/25)	(0/13)		(16/326)	(4/64)	(1/60)	(2/40)	(3/44)	(2/31)	(3/13)	(1/28)	(0/46)		(13/312)	(7/190)	(2/32)	(2/46)	(0/33)	(1/24)	(2/55)		(2/80)
Winter	0.9	1.45278	0	4.7619	0	1.78571	0	1.53846	0	0		0.920245	0	1.66667	2.5	0	0	0	0	2.17391		0.320513	1.05263	0	0	3.0303	0	1.81818		0
	(12/1320)	(6/413)	(0/32)	(2/42)	(0/52)	(3/168)	(0/15)	(1/65)	(0/25)	(0/13)		(3/326)	(0/64)	(1/60)	(1/40)	(0/44)	(0/31)	(0/13)	(0/28)	(1/46)		(1/312)	(2/190)	(0/32)	(0/46)	(1/33)	(0/24)	(1/55)		(0/80)
No	17.8	19.3359	11.1111	22.2222	20	21.4953	16.6667	15.5844	21.875	13.3333		16.8367	21.9512	18.9189	21.5686	12	20.5128	0	15.1515	8		13.8122	19.1489	13.5135	13.2075	26.6667	22.5806	20.2899		23.8095
	(285/1605)	(99/512)	(4/36)	(12/54)	(13/65)	(46/214)	(3/18)	(12/77)	(7/32)	(2/15)		(66/392)	(18/82)	(14/74)	(11/51)	(6/50)	(8/39)	(0/13)	(5/33)	(4/50)		(50/362)	(45/235)	(5/37)	(7/53)	(12/45)	(7/31)	(14/69)		(25/105)
DK/CR	2.8	3.7594	10	5.26316	8.4507	1.83486	5.26316	2.53165	0	0		2.48756	3.52941	2.63158	1.92308	0	4.87805	0	5.71429	0		2.42588	2.48963	0	1.85185	0	0	6.75676		0.943396
	(46/1651)	(20/532)	(4/40)	(3/57)	(6/71)	(4/218)	(1/19)	(2/79)	(0/32)	(0/15)		(10/402)	(3/85)	(2/76)	(1/52)	(0/50)	(2/41)	(0/13)	(2/35)	(0/50)		(9/371)	(6/241)	(0/37)	(1/54)	(0/45)	(0/31)	(5/74)		(1/106)
Regular veterinarian follow-up
Yes	90.7	89.272	92.3077	91.0714	89.5522	88.8889	89.4737	87.013	87.5	93.3333	0.988	87.8788	90.5882	88.1579	82.3529	82	87.5	100	85.2941	93.617	0.425	95.0954	88.9362	86.4865	85.1852	90.9091	93.5484	89.8551	0.784	95.283	0.002
	(1472/1625)	(466/522)	(36/39)	(51/56)	(60/67)	(192/216)	(17/19)	(67/77)	(28/32)	(14/15)		(348/396)	(77/85)	(67/76)	(42/51)	(41/50)	(35/40)	(13/13)	(29/34)	(44/47)		(349/367)	(209/235)	(32/37)	(46/54)	(40/44)	(29/31)	(62/69)		(101/106)
Every 2 years	6.7	5.64334	8.33333	2.12766	5.35714	5.97826	6.25	4.54545	8	675	0.479	7.4184	5.33333	10.9375	0	7.31707	5.71429	7.69231	11.1111	12.5	0.066	8.33333	6.09137	6.45161	8.88889	8.33333	3.57143	3.50877	0.615	5.05051	0.017
	(95/1411)	(25/443)	(3/36)	(1/47)	(3/56)	(11/184)	(1/16)	(3/66)	(2/25)	(81/12)		(25/337)	(4/75)	(7/64)	(0/42)	(3/41)	(2/35)	(1/13)	(3/27)	(5/40)		(28/336)	(12/197)	(2/31)	(4/45)	(3/36)	(1/28)	(2/57)		(5/99)
Once a year	51.3	51.4673	50	65.9574	42.8571	47.2826	43.75	59.0909	48	75		57.27	68	46.875	71.4286	63.4146	51.4286	69.2308	44.4444	42.5		42.5595	54.3147	38.7097	57.7778	55.5556	53.5714	59.6491		54.5455
	(724/1411)	(228/443)	(18/36)	(31/47)	(24/56)	(87/184)	(7/16)	(39/66)	(12/25)	(9/12)		(193/337)	(51/75)	(30/64)	(30/42)	(26/41)	(18/35)	(9/13)	(12/27)	(17/40)		(143/336)	(107/197)	(12/31)	(26/45)	(20/36)	(15/28)	(34/57)		(54/99)
More than once a year	41.9	42.8894	41.6667	31.9149	51.7857	46.7391	50	36.3636	44	16.6667		35.3116	26.6667	42.1875	28.5714	29.2683	42.8571	23.0769	44.4444	45		49.1071	39.5939	54.8387	33.3333	36.1111	42.8571	36.8421		40.404
	(592/1411)	(190/443)	(15/36)	(15/47)	(29/56)	(86/184)	(8/16)	(24/66)	(11/25)	(2/12)		(119/337)	(20/75)	(27/64)	(12/42)	(12/41)	(15/35)	(3/13)	(12/27)	(18/40)		(165/336)	(78/197)	(17/31)	(15/45)	(13/36)	(12/28)	(21/57)		(40/99)
DK/CR	1	1.55556	0	6	0	0.540541	0	0	7.40741	7.69231		0.589971	0	1.53846	0	0	0	0	0	2.43902		0.591716	1.00503	0	0	0	3.44828	1.72414		1
	(14/1425)	(7/450)	(0/36)	(3/50)	(0/56)	(1/185)	(0/16)	(0/66)	(2/27)	(1/13)		(2/339)	(0/75)	(1/65)	(0/42)	(0/41)	(0/35)	(0/13)	(0/27)	(1/41)		(2/338)	(2/199)	(0/31)	(0/45)	(0/36)	(1/29)	(1/58)		(1/100)
No	9.4	10.728	7.69231	8.92857	10.4478	11.1111	10.5263	12.987	12.5	6.66667		12.1212	9.41176	11.8421	17.6471	18	12.5	0	14.7059	6.38298		4.90463	11.0638	13.5135	14.8148	9.09091	6.45161	10.1449		4.71698
	(153/1625)	(56/522)	(3/39)	(5/56)	(7/67)	(24/216)	(2/19)	(10/77)	(4/32)	(1/15)		(48/396)	(8/85)	(9/76)	(9/51)	(9/50)	(5/40)	(0/13)	(5/34)	(3/47)		(18/367)	(26/235)	(5/37)	(8/54)	(4/44)	(2/31)	(7/69)		(5/106)
DK/CR	1.3	1.69492	0	3.44828	5.6338	0.460829	0	2.53165	0	0		1	1.16279	0	1.92308	0	2.43902	0	0	2.08333		0.810811	1.67364	0	0	2.22222	0	4.16667		0.934579
	(21/1646)	(9/531)	(0/39)	(2/58)	(4/71)	(1/217)	(0/19)	(2/79)	(0/32)	(0/15)		(4/400)	(1/86)	(0/76)	(1/52)	(0/50)	(1/41)	(0/13)	(0/34)	(1/48)		(3/370)	(4/239)	(0/37)	(0/54)	(1/45)	(0/31)	(3/72)		(1/107)
